# Supplementary material for: Non-coding RNAs Potentially Controlling Cell Cycle in the Model Caulobacter crescentus: A Bioinformatic Approach
Source: Front Genet. 2018 May 30;9:164. doi: 10.3389/fgene.2018.00164 (PMC5988900; doi:10.3389/fgene.2018.00164)
Supplement: Supplementary Table 1 — Results of predictions by RNA predator (see Materials and Methods). [file Table_1.XLSX]

## Sheet: 4
Rank		coordinates (c is complementary)	Target Up	Target down	sRNA up	sRNA down	Energy kJ/mol	Annotation
1.	CCNA_00196	c210731-209092	-139	-110	1	30	-27.55	isopropylmalate isomerase large subunit CCNA
2.	CCNA_00633	679191-680467	534	553	109	127	-20.92	chemotaxis specific methylesterase CCNA
3.	CCNA_01046	c1141946-1141093	-126	-116	118	128	-20.45	methionine sulfoxide reductase A CCNA
4.	CCNA_01274	c1401808-1400085	1491	1501	118	128	-19.64	piperideine 6 carboxylate dehydrogenase CCNA
5.	CCNA_00600	635461-636890	835	850	111	126	-19.41	hypothetical protein CCNA 00600 CCNA
6.	CCNA_01673	c1796165-1795018	-139	-129	118	128	-19.10	hypothetical protein CCNA 01673 CCNA
7.	CCNA_01852	1983792-1985332	1107	1134	101	128	-18.83	major facilitator superfamily transporter CCNA
8.	CCNA_02125	c2279396-2276272	2083	2093	118	128	-18.77	polar development protein podJ CCNA
9.	CCNA_03038	c3194587-3192834	74	85	117	128	-18.74	pilus assembly ATPase cpaE CCNA
10.	CCNA_02956	c3115914-3115178	336	350	28	42	-18.59	rhodanese related sulfurtransferase CCNA
11.	CCNA_02158	2313768-2314924	333	343	118	128	-18.50	putative rhamnosyl transferase CCNA
12.	CCNA_02312	c2458584-2457494	381	394	29	42	-18.49	SLA2 protein CCNA
13.	CCNA_01545	1654839-1656220	563	574	114	125	-18.41	NAD(FAD) utilizing dehydrogenase CCNA
14.	CCNA_01045	c1141293-1140749	244	259	27	42	-18.40	conserved cytosolic protein CCNA
15.	CCNA_03494	c3654391-3653130	362	377	110	126	-18.39	serine protease CCNA
16.	CCNA_01814	1938508-1939829	512	522	118	128	-18.33	nitrogen regulation protein ntrB CCNA
17.	CCNA_00842	c915433-913509	870	878	118	126	-18.16	hypothetical protein CCNA 00842 CCNA
18.	CCNA_01684	c1812550-1811466	32	41	118	127	-18.14	phenylalanine 4 monooxygenase CCNA
19.	CCNA_02680	c2833880-2832742	-85	-67	107	128	-18.13	hypothetical protein CCNA 02680 CCNA
20.	CCNA_01673	c1797643-1795962	1339	1349	118	128	-18.12	cytosolic protein CCNA
21.	CCNA_02923	c3086039-3082765	888	896	118	126	-18.06	TonB dependent receptor CCNA
22.	CCNA_03102	c3254129-3252367	475	485	118	128	-18.05	hypothetical protein CCNA 03102 CCNA
23.	CCNA_02975	3129206-3131328	1383	1392	119	128	-18.01	excinuclease ABC subunit C CCNA
24.	CCNA_01917	c2061314-2059987	1009	1019	118	128	-17.98	alpha methylacyl CoA racemase CCNA
25.	CCNA_03798	c3962695-3961164	373	383	118	128	-17.97	tRNA 2 methylthioadenosine synthase like protein CCNA
26.	CCNA_02190	2340708-2343046	1363	1371	118	126	-17.97	penicillin binding protein CCNA
27.	CCNA_01546	c1658777-1656352	727	737	118	128	-17.75	DEAD box RNA helicase like protein CCNA
28.	CCNA_00104	c116190-115289	529	539	118	128	-17.73	orotidine 5' phosphate decarboxylase CCNA
29.	CCNA_03838	4002913-4004147	345	359	115	128	-17.70	gluconate 2 dehydrogenase/glyoxylate reductase/hydroxypyruvate reductase CCNA
30.	CCNA_01966	2108022-2110945	1540	1566	101	126	-17.61	vitamin B12 dependent ribonucleotide reductase CCNA
31.	CCNA_02954	3113347-3114398	555	565	118	128	-17.61	11 cis retinol dehydrogenase CCNA
32.	CCNA_01596	c1719113-1716478	939	947	118	126	-17.58	DNA helicase II CCNA
33.	CCNA_00956	1032136-1034438	2065	2076	118	128	-17.56	flagellar biosynthesis protein FlhA CCNA
34.	CCNA_00128	c138672-137246	-165	-155	118	128	-17.56	argininosuccinate synthase CCNA
35.	CCNA_01079	c1184390-1184014	22	46	29	52	-17.56	hypothetical protein CCNA 01079 CCNA
36.	CCNA_00087	c97937-96628	106	123	109	127	-17.47	hypothetical protein CCNA 00087 CCNA
37.	CCNA_00785	c850168-848157	896	905	117	126	-17.44	tRNA (5 aminomethyl 2 thiouridylate) methyltransferase/tRNA (5 carboxymethylaminomethyl 2 thiouridylate) oxidase TrmC CCNA
38.	CCNA_00010	7965-10060	1371	1380	118	127	-17.41	molecular chaperone DnaK CCNA
39.	CCNA_02243	2391609-2393164	-193	-181	115	127	-17.40	D alanyl D alanine serine type carboxypeptidase CCNA
40.	CCNA_00523	c537838-536853	304	314	118	128	-17.37	multicopper polyphenol oxidase CCNA
41.	CCNA_02565	2713072-2713823	330	340	118	128	-17.33	hypothetical protein CCNA 02565 CCNA
42.	CCNA_03434	3597760-3598670	413	421	118	126	-17.33	two component response regulator CCNA
43.	CCNA_01834	c1967731-1965009	1116	1126	118	128	-17.32	oxidoreductase CCNA
44.	CCNA_03870	c4033145-4032295	-45	-35	118	128	-17.29	methyltransferase gidB CCNA
45.	CCNA_02519	c2670850-2669181	422	432	118	128	-17.29	aspartyl/glutamyl tRNA amidotransferase subunit A CCNA
46.	CCNA_01683	1810061-1811511	386	394	118	126	-17.27	acetyltransferase CCNA
47.	CCNA_01761	c1890835-1889529	667	677	118	128	-17.27	hypothetical protein CCNA 01761 CCNA
48.	CCNA_02051	2198694-2200246	219	235	111	128	-17.22	dihydroorotase CCNA
49.	CCNA_01047	1142037-1144948	138	161	34	60	-17.19	TonB dependent receptor CCNA
50.	CCNA_03253	3423488-3425037	663	675	74	86	-17.18	hypothetical protein CCNA 03253 CCNA
51.	CCNA_03017	c3170329-3169203	446	455	117	126	-17.15	hydrogenase; cytochrome b type subunit CCNA
52.	CCNA_00826	c887942-886822	-112	-102	118	128	-17.14	2 dehydro 3 deoxygalactonokinase CCNA
53.	CCNA_02204	c2353150-2351931	-66	-47	109	128	-17.11	ketol acid reductoisomerase CCNA
54.	CCNA_02505	2654545-2655713	371	383	115	128	-17.11	type IV secretory pathway; VirB11 ATPase CCNA
55.	CCNA_03149	3303509-3306129	2262	2272	118	128	-17.10	beta glucosidase/beta xylosidase CCNA
56.	CCNA_01090	c1197859-1196289	212	221	118	127	-17.09	hypothetical protein CCNA 01090 CCNA
57.	CCNA_00217	233777-236127	1452	1466	115	128	-17.03	thiol disulfide interchange protein DsbD CCNA
58.	CCNA_00798	c863092-861294	1509	1518	119	128	-17.00	ABC transporter; ATP binding protein cydC CCNA
59.	CCNA_02141	c2300745-2299928	33	61	22	50	-17.00	flagellar fliL protein CCNA
60.	CCNA_01019	c1103468-1100992	2080	2090	118	128	-17.00	beta glucosidase CCNA
61.	CCNA_02809	2963776-2967218	2811	2821	117	127	-16.97	AcrB family cation/multidrug efflux pump CCNA
62.	CCNA_02883	c3032907-3031082	395	405	118	128	-16.97	amine oxidase (flavin containing) CCNA
63.	CCNA_03532	3688446-3690394	1130	1137	118	125	-16.97	transporter CCNA
64.	CCNA_03146	3298639-3300800	729	743	115	128	-16.95	M61 glycyl aminopeptidase CCNA
65.	CCNA_01174	c1294726-1293570	112	122	118	128	-16.93	transcriptional regulator; LysR family CCNA
66.	CCNA_00192	c206993-205174	1153	1163	118	128	-16.90	long chain fatty acid CoA ligase CCNA
67.	CCNA_00143	c155984-154912	370	380	118	128	-16.89	tetrapyrrole (corrin/porphyrin) methylase family protein CCNA
68.	CCNA_00733	790299-791437	392	418	39	66	-16.89	GumN superfamily protein CCNA
69.	CCNA_02708	2868345-2868976	246	256	117	127	-16.87	Rrf2 family protein CCNA
70.	CCNA_03179	3337952-3339429	-119	-111	118	126	-16.84	NADH dependent flavin oxidoreductase CCNA
71.	CCNA_01723	1849399-1850426	-133	-122	115	126	-16.84	3 methyl 2 oxobutanoate hydroxymethyltransferase CCNA
72.	CCNA_01121	1224293-1226007	953	967	28	42	-16.80	hypothetical protein CCNA 01121 CCNA
73.	CCNA_00757	c815514-814256	20	29	118	127	-16.77	lysyl tRNA synthetase CCNA
74.	CCNA_02466	c2611125-2609942	255	263	118	126	-16.75	UDP glucose 4 epimerase CCNA
75.	CCNA_02294	2440949-2442567	1260	1269	118	127	-16.75	argininosuccinate lyase CCNA
76.	CCNA_02427	c2570866-2570061	62	72	118	128	-16.75	septum formation protein Maf CCNA
77.	CCNA_01517	c1628345-1627630	499	509	118	128	-16.74	hypothetical protein CCNA 01518 CCNA
78.	CCNA_03665	3825624-3829063	2868	2878	118	128	-16.71	hypothetical protein CCNA 03665 CCNA
79.	CCNA_02591	2740356-2740897	-49	-41	118	126	-16.69	glutaredoxin CCNA
80.	CCNA_00275	c289727-288082	976	986	118	128	-16.68	transposase CCNA
81.	CCNA_01874	c2012413-2010768	976	986	118	128	-16.68	transposase CCNA
82.	CCNA_03745	c3915803-3914761	350	361	118	128	-16.68	formyltetrahydrofolate deformylase CCNA
83.	CCNA_00903	982738-984485	751	760	118	127	-16.64	inositol transport ATP binding protein IatA CCNA
84.	CCNA_00410	424313-425043	517	529	115	128	-16.63	acetyltransferase CCNA
85.	CCNA_00505	520198-520949	53	62	118	127	-16.62	ubiquinol cytochrome c reductase iron sulfur subunit CCNA
86.	CCNA_02944	3103750-3104690	325	334	117	126	-16.61	hypothetical protein CCNA 02944 CCNA
87.	CCNA_03629	c3786446-3785533	-20	-9	115	127	-16.59	hypothetical protein CCNA 03629 CCNA
88.	CCNA_03722	3886584-3891310	2964	2974	118	128	-16.54	glutamate synthase (NADPH) large chain CCNA
89.	CCNA_01438	1549959-1551190	577	587	118	128	-16.53	heme O monooxygenase CCNA
90.	CCNA_03319	c3498932-3497932	92	110	107	126	-16.53	hypothetical protein CCNA 03319 CCNA
91.	CCNA_00656	710439-712531	740	748	118	126	-16.52	type I restriction modification system methylation subunit CCNA
92.	CCNA_01269	1397352-1398055	147	158	118	128	-16.52	hypothetical protein CCNA 01269 CCNA
93.	CCNA_01878	c2018577-2016779	446	454	118	126	-16.51	acyl CoA synthetase CCNA
94.	CCNA_03107	3256747-3257450	46	54	118	126	-16.50	cytidine deaminase CCNA
95.	CCNA_00547	565431-565879	5	34	41	69	-16.48	PurR related transcriptional regulator CCNA
96.	CCNA_02144	2302116-2303119	324	335	117	128	-16.47	flagella basal body P ring formation protein flgA CCNA
97.	CCNA_02285	c2435498-2434816	-63	-53	117	127	-16.45	transcription elongation factor regulatory protein CCNA
98.	CCNA_01199	1322367-1323436	300	310	117	127	-16.44	glucose 1 phosphate thymidylyltransferase CCNA
99.	CCNA_00938	c1014473-1013086	466	474	120	128	-16.43	acetyl CoA acetyltransferase CCNA
100.	CCNA_03522	3678499-3680171	894	904	118	128	-16.40	microcin processing peptidase 2 (TldD) CCNA

## Sheet: 9
Rank		coordinates (c is complementary)	Target Up	Target down	sRNA up	sRNA down	Energy kJ/mol	Annotation
1.	CCNA_00664	720319-721781	-185	-167	49	67	-24.72	C4 dicarboxylate transport protein CCNA
2.	CCNA_00640	c692372-691897	39	67	55	83	-21.31	hypothetical protein CCNA 00640 CCNA
3.	CCNA_01388	1504984-1506251	80	98	58	75	-21.21	methyltransferase CCNA
4.	CCNA_01813	1937504-1938711	32	56	58	83	-19.16	tRNA dihydrouridine synthase CCNA
5.	CCNA_03279	c3447447-3446411	762	777	59	75	-18.95	short chain dehydrogenase CCNA
6.	CCNA_02837	c2990793-2990033	275	294	45	64	-17.58	RNA polymerase sigma factor CCNA
7.	CCNA_01057	c1159247-1157551	193	211	44	64	-17.56	STS1 CCNA
8.	CCNA_02792	2947691-2950977	90	114	71	95	-17.52	TonB dependent outer membrane receptor CCNA
9.	CCNA_00930	1006053-1006870	-101	-79	44	67	-16.77	riboflavin synthase subunit alpha CCNA
10.	CCNA_00982	1061422-1062050	146	164	45	64	-16.77	transcriptional regulator CCNA
11.	CCNA_03719	c3885181-3884181	-22	-2	44	65	-16.70	undecaprenyl pyrophosphate phosphatase CCNA
12.	CCNA_01818	1944741-1945804	768	782	53	67	-16.49	D amino acid aminotransferase CCNA
13.	CCNA_01695	c1826789-1823677	195	216	45	65	-16.49	TonB dependent outer membrane receptor CCNA
14.	CCNA_03454	3617433-3618478	300	318	44	64	-16.30	UDP 2;3 diacylglucosamine hydrolase CCNA
15.	CCNA_01200	c1325934-1323479	1227	1250	44	65	-16.04	TonB dependent receptor CCNA
16.	CCNA_00138	148552-150944	1581	1598	59	75	-15.85	TonB dependent receptor CCNA
17.	CCNA_02862	c3017060-3015316	252	273	59	83	-15.81	phage host specificity protein CCNA
18.	CCNA_03692	3857635-3858917	606	628	44	67	-15.65	xanthine and CO dehydrogenases maturation factor; XdhC/CoxF family CCNA
19.	CCNA_03774	c3942590-3941503	198	214	44	60	-15.56	citrate lyase subunit beta/citryl CoA lyase subunit CCNA
20.	CCNA_01177	1295798-1297656	1061	1079	77	95	-15.54	sulfite reductase (ferredoxin) CCNA
21.	CCNA_01550	c1665461-1664281	-99	-86	16	29	-15.52	sulfate adenylyltransferase subunit 2 CCNA
22.	CCNA_00487	504711-506605	-124	-107	45	62	-15.44	alkaline phosphatase CCNA
23.	CCNA_03228	c3394477-3392256	887	902	57	79	-15.35	tetratricopeptide repeat family protein CCNA
24.	CCNA_02715	2874996-2877277	1584	1594	57	67	-15.25	MASE1 family sensor histidine kinase CCNA
25.	CCNA_02190	2340708-2343046	2019	2036	59	75	-15.24	penicillin binding protein CCNA
26.	CCNA_00997	1079715-1081138	394	404	77	87	-15.13	hypothetical protein CCNA 00997 CCNA
27.	CCNA_02607	2753722-2755133	37	57	44	66	-15.07	isocitrate dehydrogenase CCNA
28.	CCNA_02548	2696240-2697087	295	324	41	68	-15.06	hypothetical protein CCNA 02548 CCNA
29.	CCNA_03478	3641529-3642703	-136	-123	50	65	-15.05	transcriptional activator FtrA CCNA
30.	CCNA_00712	c770452-769938	128	144	58	76	-15.02	hypothetical protein CCNA 00712 CCNA
31.	CCNA_02054	c2205132-2203400	857	883	25	49	-14.96	propionyl CoA carboxylase carboxyltransferase subunit CCNA
32.	CCNA_01918	2061143-2062668	-7	8	23	38	-14.89	two component response regulator CCNA
33.	CCNA_03063	c3216623-3215326	843	872	58	86	-14.87	hypothetical protein CCNA 03063 CCNA
34.	CCNA_01307	1432232-1433070	368	387	55	75	-14.80	50S ribosomal protein L4 CCNA
35.	CCNA_02132	c2289361-2288142	356	376	44	66	-14.78	transcriptional regulator; LacI family CCNA
36.	CCNA_01173	c1293746-1293181	-199	-184	44	65	-14.75	chorismate mutase CCNA
37.	CCNA_02191	2342927-2343513	-199	-183	59	74	-14.66	hypothetical protein CCNA 02191 CCNA
38.	CCNA_01515	1624114-1625594	-162	-143	44	65	-14.66	C4 dicarboxylate transporter large subunit CCNA
39.	CCNA_00426	436345-436889	326	344	47	65	-14.63	very short patch repair endonuclease CCNA
40.	CCNA_00995	1077042-1078576	24	44	44	67	-14.53	putative cytochrome P450 YJIB CCNA
41.	CCNA_02431	c2573437-2571951	712	720	77	85	-14.45	histidinol dehydrogenase CCNA
42.	CCNA_01060	1162816-1164752	1028	1049	72	95	-14.40	type I protein secretion ATP binding protein RsaD CCNA
43.	CCNA_02725	c2889195-2887328	-137	-113	53	76	-14.35	choline dehydrogenase CCNA
44.	CCNA_03183	c3344151-3342290	-127	-110	58	75	-14.35	beta lactamase family protein CCNA
45.	CCNA_02252	c2402521-2400729	1387	1397	77	87	-14.34	methylcrotonyl CoA carboxylase carboxyl transferase subunit CCNA
46.	CCNA_01753	1880487-1881328	434	453	44	65	-14.21	guanylate kinase CCNA
47.	CCNA_01704	1835939-1836501	56	78	59	83	-14.19	cytochrome c CCNA
48.	CCNA_00616	c660845-660157	-110	-88	41	64	-14.17	transcriptional regulator CCNA
49.	CCNA_00295	309460-310352	144	152	77	85	-14.12	phosphate transport system protein phoU CCNA
50.	CCNA_03669	c3830933-3830389	127	145	58	75	-14.11	outer membrane protein CCNA
51.	CCNA_02632	2781920-2782746	-42	-20	73	94	-14.09	SOUL domain heme binding protein CCNA
52.	CCNA_02366	c2509379-2507554	696	711	58	75	-14.09	cytoplasmic membrane maltose transporter malY CCNA
53.	CCNA_01364	1479966-1481191	678	688	57	67	-14.04	tRNA dihydrouridine synthase A CCNA
54.	CCNA_00328	340375-341264	58	78	64	84	-14.00	monofunctional biosynthetic peptidoglycan transglycosylase CCNA
55.	CCNA_00683	c740660-738931	483	502	58	76	-13.97	hypothetical protein CCNA 00683 CCNA
56.	CCNA_02775	c2934673-2934282	-197	-182	62	75	-13.95	hypothetical protein CCNA 02775 CCNA
57.	CCNA_03711	c3877817-3876991	-156	-143	58	75	-13.93	ribosome associated factor Y CCNA
58.	CCNA_03624	c3780475-3779178	424	445	44	65	-13.85	sodium bicarbonate cotransporter CCNA
59.	CCNA_03802	3966271-3968627	1552	1574	45	65	-13.82	hypothetical protein CCNA 03802 CCNA
60.	CCNA_01156	1261686-1262671	-38	-30	77	85	-13.80	hypothetical protein CCNA 01156 CCNA
61.	CCNA_02267	2420164-2420987	377	392	77	94	-13.77	hypothetical protein CCNA 02267 CCNA
62.	CCNA_01337	1449909-1451731	1365	1374	58	67	-13.75	GMC family oxidoreductase CCNA
63.	CCNA_00304	c319508-318031	922	930	77	85	-13.74	3 deoxy D manno octulosonic acid transferase CCNA
64.	CCNA_00554	570038-571044	177	185	77	85	-13.73	methyltransferase CCNA
65.	CCNA_01722	1848902-1849506	368	394	33	61	-13.71	hypothetical protein CCNA 01722 CCNA
66.	CCNA_02079	c2230915-2229915	307	330	46	67	-13.61	PE PGRS family protein CCNA
67.	CCNA_03683	3844470-3845302	473	488	62	79	-13.52	maleylpyruvate isomerase CCNA
68.	CCNA_03628	c3785431-3783744	634	644	57	67	-13.47	histidyl tRNA synthetase CCNA
69.	CCNA_00891	968689-969827	568	586	77	95	-13.45	transporter; drug/metabolite exporter family CCNA
70.	CCNA_00396	c413810-412933	349	357	77	85	-13.45	hypothetical protein CCNA 00396 CCNA
71.	CCNA_01387	1503730-1505177	723	731	77	85	-13.37	tRNA (uracil 5 ) methyltransferase CCNA
72.	CCNA_01190	1309572-1311301	1135	1143	77	85	-13.29	hypothetical protein CCNA 01190 CCNA
73.	CCNA_01881	2020320-2021158	269	281	67	79	-13.23	hypothetical protein CCNA 01881 CCNA
74.	CCNA_02456	c2598537-2597600	40	48	77	85	-13.21	ribonuclease III CCNA
75.	CCNA_02317	c2461489-2460852	50	76	64	92	-13.21	hypothetical protein CCNA 02317 CCNA
76.	CCNA_03771	3938781-3940027	-134	-120	58	76	-13.15	dehydrogenase with MaoC like domain/dehydrogenase with MaoC like domain CCNA
77.	CCNA_01542	c1653655-1651185	715	723	77	85	-13.14	ice nucleation protein CCNA
78.	CCNA_01001	c1084140-1083029	90	114	59	82	-13.14	ribokinase CCNA
79.	CCNA_01754	c1881872-1881367	227	243	77	95	-13.13	transglycosylase associated protein CCNA
80.	CCNA_00763	c822351-821210	349	357	77	85	-13.09	electron transfer flavoprotein alpha subunit CCNA
81.	CCNA_02673	2825162-2828268	157	179	59	79	-13.08	excinuclease ABC subunit A CCNA
82.	CCNA_02403	2546166-2547481	350	374	59	83	-13.01	ABC transporter permease protein CCNA
83.	CCNA_01736	1864087-1864886	579	596	77	94	-13.01	transcriptional regulator; TetR family CCNA
84.	CCNA_03290	c3458091-3457415	-144	-125	44	67	-13.00	hypothetical protein CCNA 03290 CCNA
85.	CCNA_02822	c2979863-2978809	283	308	64	92	-12.97	transcriptional regulator; MerR family CCNA
86.	CCNA_01460	1568318-1568736	47	64	59	75	-12.95	hypothetical protein CCNA 01460 CCNA
87.	CCNA_02753	c2917671-2915012	1978	1995	45	67	-12.95	aminoacyl peptidase CCNA
88.	CCNA_00316	c332110-330777	-182	-176	77	83	-12.95	gamma glutamyl kinase CCNA
89.	CCNA_01090	c1197859-1196289	931	939	77	85	-12.88	hypothetical protein CCNA 01090 CCNA
90.	CCNA_01191	c1312758-1311323	837	854	46	67	-12.88	transporter; major facilitator superfamily CCNA
91.	CCNA_02352	c2492991-2490617	802	810	77	85	-12.87	membrane bound aldehyde dehydrogenase; large subunit CCNA
92.	CCNA_02606	c2753965-2751246	1555	1578	60	81	-12.84	hybrid sensor histidine kinase/receiver domain protein CCNA
93.	CCNA_03597	c3750335-3749725	113	135	27	55	-12.81	acetylglutamate kinase CCNA
94.	CCNA_02773	2932555-2933504	82	92	77	87	-12.80	methyl accepting chemotaxis protein CCNA
95.	CCNA_02209	c2358065-2356825	643	651	77	85	-12.80	quinone oxidoreductase CCNA
96.	CCNA_00799	c864905-863065	105	122	57	75	-12.79	ABC transporter; ATP binding protein cydD CCNA
97.	CCNA_02156	c2313651-2312039	373	381	77	85	-12.76	hypothetical protein CCNA 02156 CCNA
98.	CCNA_02144	2302116-2303119	168	176	77	85	-12.76	flagella basal body P ring formation protein flgA CCNA
99.	CCNA_00022	c23759-23029	-71	-50	53	74	-12.74	putative aerobic type carbon monoxide dehydrogenase; small subunit CoxS CCNA
100.	CCNA_00042	c46743-45893	353	363	77	87	-12.74	hypothetical protein CCNA 00042 CCNA

## Sheet: 16
Rank		coordinates (c is complementary)	Target Up	Target down	sRNA up	sRNA down	Energy kJ/mol	Annotation
1.	CCNA_00782	c844374-842489	-186	-157	1	30	-39.63	aminobenzoyl glutamate transport protein CCNA
2.	CCNA_03663	c3824960-3822460	908	921	39	52	-21.67	malic enzyme CCNA
3.	CCNA_00753	c812676-811400	221	231	45	55	-17.50	lysine 2;3 aminomutase CCNA
4.	CCNA_00869	c950583-947426	-156	-140	39	55	-17.19	DNA modification methyltransferase related protein CCNA
5.	CCNA_00870	c951086-950449	347	363	39	55	-16.68	cytosolic protein CCNA
6.	CCNA_02661	2812662-2815669	1173	1196	36	58	-16.60	peptidase; M16 family CCNA
7.	CCNA_01083	1186685-1188876	-98	-81	3	18	-16.44	hypothetical protein CCNA 01083 CCNA
8.	CCNA_02382	2523978-2525074	103	112	46	55	-16.38	membrane peptidase; M23 family CCNA
9.	CCNA_00284	c296831-295966	126	154	32	59	-16.05	hydrolase (HAD superfamily) CCNA
10.	CCNA_00342	354497-357660	194	218	36	58	-16.01	2 oxoglutarate dehydrogenase E1 component CCNA
11.	CCNA_03266	c3437496-3436670	73	82	46	55	-15.88	hypothetical protein CCNA 03266 CCNA
12.	CCNA_00757	c815514-814256	17	25	47	55	-15.86	lysyl tRNA synthetase CCNA
13.	CCNA_01878	c2018577-2016779	1324	1338	39	53	-15.83	acyl CoA synthetase CCNA
14.	CCNA_02708	2868345-2868976	-179	-170	46	55	-15.79	Rrf2 family protein CCNA
15.	CCNA_01126	c1231722-1231262	233	240	48	55	-15.78	hypothetical protein CCNA 01126 CCNA
16.	CCNA_03272	3441014-3442635	-115	-94	5	26	-15.75	Two component sensor histidine kinase CCNA
17.	CCNA_00673	730581-731788	415	425	45	55	-15.73	transcriptional regulator; AraC family CCNA
18.	CCNA_01783	c1912250-1911358	-65	-57	47	55	-15.69	HdaA, DnaA related protein CCNA
19.	CCNA_02233	2382149-2383116	13	21	47	55	-15.67	signal peptidase I CCNA
20.	CCNA_03320	3498642-3502078	720	747	32	57	-15.63	biotin carboxylase CCNA
21.	CCNA_00768	824576-825000	-62	-55	48	55	-15.59	hypothetical protein CCNA 00768 CCNA
22.	CCNA_03549	c3708344-3705742	2076	2091	39	54	-15.57	TonB dependent receptor CCNA
23.	CCNA_00777	c838091-835363	1457	1465	47	55	-15.54	PAS family GGDEF/EAL protein CCNA
24.	CCNA_01125	c1231427-1230748	-62	-55	48	55	-15.52	ribonuclease H CCNA
25.	CCNA_03533	c3692368-3690375	1376	1392	39	55	-15.51	multidrug resistance ABC transporter ATP binding and permease protein CCNA
26.	CCNA_02098	2247388-2248484	683	699	3	18	-15.47	molybdopterin guanine dinucleotide biosynthesis protein A CCNA
27.	CCNA_01193	c1315633-1313460	1913	1921	47	55	-15.45	amylosucrase CCNA
28.	CCNA_00524	c538959-537635	680	688	47	55	-15.42	conserved cytosolic protein CCNA
29.	CCNA_03366	3543755-3544407	4	12	47	55	-15.40	DoxX family protein CCNA
30.	CCNA_00348	c364421-362218	322	339	39	55	-15.39	probable chemoreceptor Y4FA CCNA
31.	CCNA_02591	2740356-2740897	16	24	47	55	-15.38	glutaredoxin CCNA
32.	CCNA_00700	c761281-759099	1118	1131	39	52	-15.36	TonB dependent receptor CCNA
33.	CCNA_00003	1500-2557	802	809	48	55	-15.35	shikimate 5 dehydrogenase CCNA
34.	CCNA_02342	c2482881-2481416	1177	1204	3	26	-15.34	hypothetical protein CCNA 02342 CCNA
35.	CCNA_02521	2670917-2671587	33	53	33	57	-15.32	endonuclease involved in recombination CCNA
36.	CCNA_03215	3375965-3377580	1286	1292	12	18	-15.29	ARO8 family aminotransferase/HTH DNA binding protein CCNA
37.	CCNA_01641	1761761-1762896	434	446	39	51	-15.26	2 nitropropane dioxygenase family protein CCNA
38.	CCNA_00307	c323068-321045	-7	0	48	55	-15.19	phospholipid lipopolysaccharide ABC transporter CCNA
39.	CCNA_02641	c2795103-2793515	1303	1320	1	17	-15.17	UDP N acetylmuramoyl tripeptide D alanyl D alanine ligase CCNA
40.	CCNA_00783	c846626-844450	1224	1230	12	18	-15.15	secreted protease precursor sapA CCNA
41.	CCNA_00731	c789474-787361	1115	1123	47	55	-15.11	DNA mismatch repair protein CCNA
42.	CCNA_02833	c2988117-2987156	752	759	48	55	-15.06	putative sulfite oxidase subunit YedZ CCNA
43.	CCNA_01082	c1186898-1185664	397	405	47	55	-15.04	hypothetical protein CCNA 01082 CCNA
44.	CCNA_02922	c3082773-3082319	-78	-70	47	55	-15.03	hypothetical protein CCNA 02922 CCNA
45.	CCNA_00814	c878280-877757	-78	-62	39	55	-15.02	hypothetical protein CCNA 00814 CCNA
46.	CCNA_02070	c2222629-2220831	660	687	30	58	-15.02	preprotein translocase subunit SecD CCNA
47.	CCNA_02648	2802032-2803152	86	110	36	58	-15.01	alpha/beta hydrolase family protein CCNA
48.	CCNA_02454	c2596836-2592977	3640	3655	3	18	-15.00	N methylhydantoinase (ATP hydrolyzing) CCNA
49.	CCNA_02717	2878171-2879120	22	38	39	55	-14.99	maltose/maltodextrin transport ATP binding protein malK CCNA
50.	CCNA_02095	2243561-2244786	617	638	36	58	-14.97	putative NADP dependent oxidoreductase CCNA
51.	CCNA_01609	1727987-1730142	600	617	29	47	-14.95	alkyl sulfatase CCNA
52.	CCNA_01192	c1313678-1312555	-42	-34	47	55	-14.92	fructokinase CCNA
53.	CCNA_02158	2313768-2314924	5	12	48	55	-14.92	putative rhamnosyl transferase CCNA
54.	CCNA_03463	c3627819-3626273	9	16	48	55	-14.89	glycine dehydrogenase subunit 1 CCNA
55.	CCNA_01839	1970503-1970840	-79	-72	48	55	-14.88	hypothetical protein CCNA 01839 CCNA
56.	CCNA_02281	2430759-2432740	1471	1484	39	52	-14.86	membrane alanine aminopeptidase CCNA
57.	CCNA_03117	3265932-3266830	-198	-175	1	26	-14.84	cytosolic protein CCNA
58.	CCNA_02582	2731976-2732322	61	69	47	55	-14.82	hypothetical protein CCNA 02582 CCNA
59.	CCNA_03008	3162270-3163063	-197	-174	30	58	-14.78	putative PD (D/E)xK nuclease family protein CCNA
60.	CCNA_02599	c2745626-2745226	121	143	31	52	-14.75	antitoxin protein relB 2 CCNA
61.	CCNA_02630	2780806-2781527	88	96	47	55	-14.74	hypothetical protein CCNA 02630 CCNA
62.	CCNA_00084	88853-90642	23	47	32	57	-14.74	bifunctional phosphoribosylaminoimidazolecarboxamide formyltransferase/IMP cyclohydrolase CCNA
63.	CCNA_02220	c2367900-2366252	1439	1446	48	55	-14.74	beta glucosidase CCNA
64.	CCNA_02174	2326662-2327866	139	146	48	55	-14.69	multidrug resistance efflux pump CCNA
65.	CCNA_02944	3103750-3104690	-95	-81	39	54	-14.67	hypothetical protein CCNA 02944 CCNA
66.	CCNA_02057	2205963-2207611	-198	-192	12	18	-14.65	hypothetical protein CCNA 02057 CCNA
67.	CCNA_00865	c944846-943210	894	922	32	58	-14.65	alpha ketoglutaric semialdehyde dehydrogenase xylA CCNA
68.	CCNA_00083	c88883-87043	-160	-153	48	55	-14.64	phosphoglucomutase CCNA
69.	CCNA_00586	c615946-614415	338	345	48	55	-14.58	hypothetical response regulator receiver protein CCNA
70.	CCNA_00574	596540-599052	-114	-105	46	55	-14.55	alpha N acetylglucosaminidase CCNA
71.	CCNA_02740	c2901581-2900947	92	112	3	20	-14.51	transposase CCNA
72.	CCNA_03132	c3281434-3280908	-157	-151	12	18	-14.50	predicted transcriptional regulator; antitoxin protein higA CCNA
73.	CCNA_03837	c4003288-4002543	-16	-10	12	18	-14.49	hypothetical protein CCNA 03837 CCNA
74.	CCNA_03523	c3681033-3680336	435	441	12	18	-14.44	hypothetical protein CCNA 03523 CCNA
75.	CCNA_02202	2350214-2351211	52	59	48	55	-14.41	hypothetical protein CCNA 02202 CCNA
76.	CCNA_00450	454658-455328	452	465	41	55	-14.41	cheE protein CCNA
77.	CCNA_03170	c3329478-3328757	499	506	11	18	-14.41	hypothetical protein CCNA 03170 CCNA
78.	CCNA_01554	c1670739-1669091	-30	-23	48	55	-14.40	D mannonate oxidoreductase CCNA
79.	CCNA_02535	c2684781-2684045	0	6	12	18	-14.40	hypothetical protein CCNA 02536 CCNA
80.	CCNA_00048	c52325-50902	46	66	36	58	-14.37	S adenosylmethionine synthetase CCNA
81.	CCNA_00027	c30391-29502	-143	-136	48	55	-14.37	putative hydroxylase CCNA
82.	CCNA_00422	c433288-432336	623	648	33	60	-14.33	short chain dehydrogenase CCNA
83.	CCNA_02410	2553757-2555147	-175	-149	33	59	-14.32	alpha methylacyl CoA racemase CCNA
84.	CCNA_03843	4009404-4010206	55	64	46	55	-14.30	ATP dependent protease peptidase subunit CCNA
85.	CCNA_00962	c1039126-1038480	362	375	39	52	-14.30	transcriptional regulator; MarR family CCNA
86.	CCNA_03569	3722801-3723921	145	153	47	55	-14.28	hypothetical protein CCNA 03569 CCNA
87.	CCNA_00335	345418-346055	97	106	46	55	-14.27	hypothetical protein CCNA 00335 CCNA
88.	CCNA_03338	c3520934-3519403	44	70	32	58	-14.26	translocation protein TolB CCNA
89.	CCNA_02187	2338890-2339578	-104	-95	46	55	-14.23	hypothetical protein CCNA 02187 CCNA
90.	CCNA_02865	c3019063-3018228	612	627	39	54	-14.22	phage protein CCNA
91.	CCNA_02401	2543311-2544563	409	418	46	55	-14.21	transcriptional regulator CCNA
92.	CCNA_01893	2035134-2035876	-112	-104	47	55	-14.21	gamma hexachlorocyclohexane dehydrochlorinase CCNA
93.	CCNA_01381	1495272-1498192	2711	2718	11	18	-14.17	valyl tRNA synthetase CCNA
94.	CCNA_02620	2767990-2768480	64	83	36	56	-14.16	hypothetical protein CCNA 02620 CCNA
95.	CCNA_01892	2033479-2035319	1543	1551	47	55	-14.16	short chain dehydrogenase CCNA
96.	CCNA_00852	927438-928252	369	395	33	60	-14.15	transcriptional regulator CCNA
97.	CCNA_01406	c1525678-1524621	149	158	46	55	-14.14	predicted metal dependent hydrolase CCNA
98.	CCNA_02813	2969903-2970537	89	111	3	26	-14.14	transposase CCNA
99.	CCNA_00739	c798584-798253	-106	-99	48	55	-14.14	hypothetical protein CCNA 00739 CCNA
100.	CCNA_02409	2551818-2553811	1765	1791	32	58	-14.14	hybrid sensor histidine kinase/receiver protein CCNA

## Sheet: 18
Rank		coordinates (c is complementary)	Target Up	Target down	sRNA up	sRNA down	Energy kJ/mol	Annotation
1.	CCNA_00846	c920590-917301	-63	-34	1	30	-30.79	bifunctional proline dehydrogenase/pyrroline 5 carboxylate dehydrogenase CCNA
2.	CCNA_02548	2696240-2697087	134	156	103	127	-26.31	hypothetical protein CCNA 02548 CCNA
3.	CCNA_00826	c887942-886822	-121	-107	180	193	-24.33	2 dehydro 3 deoxygalactonokinase CCNA
4.	CCNA_02815	c2973731-2971567	631	648	223	239	-23.21	ice nucleation protein CCNA
5.	CCNA_02666	2819673-2820208	6	23	223	239	-22.49	chemotactic signal response protein cheL CCNA
6.	CCNA_03463	c3627819-3626273	10	21	223	234	-22.42	glycine dehydrogenase subunit 1 CCNA
7.	CCNA_02502	2651468-2652828	15	38	216	239	-22.00	type IV secretory pathway; VirB6 channel protein CCNA
8.	CCNA_03138	3285801-3288217	376	395	175	193	-21.86	peroxidase/catalase katG CCNA
9.	CCNA_02516	c2667092-2666167	-193	-172	218	239	-21.76	glutathione S transferase CCNA
10.	CCNA_02065	2215580-2217882	10	33	103	127	-21.66	acylamino acid releasing enzyme CCNA
11.	CCNA_03699	3865572-3868618	99	125	103	127	-21.55	peptidase; M16 family CCNA
12.	CCNA_01806	1930011-1931668	371	386	178	193	-21.54	ferritin like domain protein CCNA
13.	CCNA_02346	2485022-2486178	550	563	180	192	-21.49	arabinose 5 phosphate isomerase CCNA
14.	CCNA_03361	3539564-3540759	762	773	181	192	-21.09	hypothetical protein CCNA 03361 CCNA
15.	CCNA_01078	1183000-1183991	-120	-111	181	190	-21.07	methyltransferase CCNA
16.	CCNA_01710	c1842806-1841077	-35	-20	175	190	-21.02	GMC family oxidoreductase CCNA
17.	CCNA_02322	2464500-2465164	106	120	179	192	-21.00	ApaG CCNA
18.	CCNA_02151	c2308650-2308196	-87	-73	223	237	-20.89	exodeoxyribonuclease VII small subunit CCNA
19.	CCNA_00651	701576-704244	1592	1610	175	192	-20.76	nitrite reductase (NAD(P)H) catalytic subunit/assimilatory nitrate reductase electron transfer subunit CCNA
20.	CCNA_00236	c252508-250611	637	657	104	127	-20.68	hypothetical protein CCNA 00236 CCNA
21.	CCNA_03862	4024070-4024818	66	80	180	194	-20.66	regulatory protein tenI CCNA
22.	CCNA_00355	371123-372567	-20	-2	175	194	-20.50	hypothetical protein CCNA 00355 CCNA
23.	CCNA_01706	1837518-1839457	-166	-156	182	192	-20.38	dehydrogluconate dehydrogenase CCNA
24.	CCNA_03697	3864508-3865265	14	40	214	238	-20.23	cyclase/dehydrase CCNA
25.	CCNA_02141	c2300745-2299928	144	161	176	193	-20.23	flagellar fliL protein CCNA
26.	CCNA_03120	3267875-3268551	109	121	180	192	-20.22	chemotaxis protein cheW CCNA
27.	CCNA_00814	c878280-877757	16	38	139	160	-20.18	hypothetical protein CCNA 00814 CCNA
28.	CCNA_00335	345418-346055	130	147	134	151	-20.15	hypothetical protein CCNA 00335 CCNA
29.	CCNA_01071	c1178932-1177299	-171	-149	217	238	-20.09	alpha ketoglutarate permease CCNA
30.	CCNA_01082	c1186898-1185664	-89	-71	223	237	-20.06	hypothetical protein CCNA 01082 CCNA
31.	CCNA_02345	2484792-2485225	-40	-11	210	239	-20.05	hypothetical protein CCNA 02345 CCNA
32.	CCNA_03651	3808528-3811718	2536	2552	223	239	-20.04	ATP dependent nuclease subunit B CCNA
33.	CCNA_02783	2940373-2942291	67	82	223	239	-20.02	two component response regulator CCNA
34.	CCNA_03358	3535916-3537123	-83	-71	180	192	-20.00	glyceraldehyde 3 phosphate dehydrogenase CCNA
35.	CCNA_00586	c615946-614415	339	350	223	234	-19.94	hypothetical response regulator receiver protein CCNA
36.	CCNA_02635	c2787701-2786329	116	143	103	131	-19.92	cell division protein ftsW CCNA
37.	CCNA_02949	3109046-3109893	-122	-105	223	239	-19.90	hypothetical protein CCNA 02949 CCNA
38.	CCNA_00947	1024295-1026270	-124	-99	216	239	-19.79	flagellar hook protein FlgE CCNA
39.	CCNA_02951	3110949-3111856	9	21	180	192	-19.76	hypothetical protein CCNA 02951 CCNA
40.	CCNA_00307	c323068-321045	-9	6	223	238	-19.75	phospholipid lipopolysaccharide ABC transporter CCNA
41.	CCNA_02897	3048519-3049843	777	791	223	239	-19.71	tryptophan halogenase CCNA
42.	CCNA_00532	543752-544842	297	325	212	239	-19.62	hypothetical protein CCNA 00532 CCNA
43.	CCNA_02134	c2292265-2290257	148	171	216	239	-19.62	phosphogluconate dehydratase CCNA
44.	CCNA_02113	2262351-2263219	519	536	50	68	-19.61	aspartate racemase CCNA
45.	CCNA_03208	c3371855-3370723	141	162	223	239	-19.60	hypothetical protein CCNA 03208 CCNA
46.	CCNA_00904	984282-985480	11	25	180	192	-19.57	inositol ABC transport system; permease protein IatP CCNA
47.	CCNA_00848	c921874-921330	28	36	180	188	-19.57	hypothetical protein CCNA 00848 CCNA
48.	CCNA_00083	c88883-87043	-163	-149	223	239	-19.50	phosphoglucomutase CCNA
49.	CCNA_00068	c71004-69794	981	998	176	192	-19.45	NAD(P)H dependent glycerol 3 phosphate dehydrogenase CCNA
50.	CCNA_00722	c780133-779643	-166	-155	223	234	-19.43	co chaperonin GroES CCNA
51.	CCNA_01580	1696878-1697533	-28	-12	99	116	-19.42	M15 superfamily membrane peptidase CCNA
52.	CCNA_00496	512131-514298	-197	-176	216	236	-19.42	threonyl tRNA synthetase CCNA
53.	CCNA_00192	c206993-205174	-43	-31	223	235	-19.41	long chain fatty acid CoA ligase CCNA
54.	CCNA_02803	c2960591-2959801	112	123	180	191	-19.40	hypothetical protein CCNA 02803 CCNA
55.	CCNA_02185	2335826-2337831	-36	-20	223	238	-19.36	acetolactate synthase 3 catalytic subunit CCNA
56.	CCNA_00050	c54499-52707	651	663	178	190	-19.29	apolipoprotein N acyltransferase CCNA
57.	CCNA_00024	23891-24981	15	32	223	239	-19.26	uroporphyrin III C methyltransferase/Precorrin 2 dehydrogenase/Sirohydrochlorin ferrochelatase CCNA
58.	CCNA_02183	2334047-2335152	735	748	176	188	-19.23	tRNA delta(2) isopentenylpyrophosphate transferase CCNA
59.	CCNA_03001	c3155740-3155223	88	113	214	239	-19.23	hypothetical protein CCNA 03001 CCNA
60.	CCNA_03563	c3719484-3718691	480	499	103	123	-19.21	ATP synthase subunit delta CCNA
61.	CCNA_02793	2950828-2953514	-30	-16	223	238	-19.20	acylamino acid releasing enzyme CCNA
62.	CCNA_01192	c1313678-1312555	-46	-23	216	239	-19.18	fructokinase CCNA
63.	CCNA_02371	2516877-2518606	778	794	223	238	-19.15	tryptophan halogenase superfamily protein CCNA
64.	CCNA_01734	c1863846-1862960	367	384	223	239	-19.15	MarC family integral membrane protein CCNA
65.	CCNA_01442	1553708-1554861	-42	-23	137	157	-19.13	N acetyl gamma glutamyl phosphate reductase CCNA
66.	CCNA_02220	c2367900-2366252	1437	1448	178	190	-19.12	beta glucosidase CCNA
67.	CCNA_01093	c1199162-1198666	12	27	223	239	-19.02	hypothetical protein CCNA 01093 CCNA
68.	CCNA_02869	c3020812-3020328	4	12	180	188	-19.02	gene transfer agent (GTA) protein CCNA
69.	CCNA_01144	c1248861-1248269	330	347	99	116	-19.00	cytochrome c oxidase polypeptide II CCNA
70.	CCNA_01568	1684526-1686171	505	524	138	158	-18.96	Na(+)/H(+) antiporter CCNA
71.	CCNA_03812	3975711-3976462	-123	-112	180	190	-18.96	peroxiredoxin reductase AhpD (NAD(P)H) CCNA
72.	CCNA_00358	c376036-374976	-45	-22	214	239	-18.89	delta 3;5 delta2;4 dienoyl CoA isomerase precursor CCNA
73.	CCNA_00944	1021667-1023069	-197	-180	176	192	-18.88	flagellar hook length determination protein CCNA
74.	CCNA_02184	2334949-2335619	-167	-154	176	188	-18.87	competence damage inducible protein cinA CCNA
75.	CCNA_03049	c3204685-3203019	1197	1221	135	156	-18.86	transporter; MFS superfamily CCNA
76.	CCNA_00718	c772983-771887	463	489	135	158	-18.86	abortive infection protein CCNA
77.	CCNA_01892	2033479-2035319	867	895	212	238	-18.85	short chain dehydrogenase CCNA
78.	CCNA_03308	3484176-3485245	427	447	218	239	-18.85	hypothetical protein CCNA 03308 CCNA
79.	CCNA_02579	2729729-2731203	1058	1079	103	126	-18.76	cytochrome P450 CCNA
80.	CCNA_03273	c3541486-3540642	-185	-169	207	223	-18.75	ECF family RNA polymerase sigma factor CCNA
81.	CCNA_00855	c931792-930735	40	50	224	234	-18.71	rhamnogalacturonan acetylesterase CCNA
82.	CCNA_03020	3174308-3175635	217	233	223	239	-18.65	hypothetical protein CCNA 03020 CCNA
83.	CCNA_02472	2614727-2616189	32	47	223	238	-18.63	cobalt zinc cadmium resistance protein czcB CCNA
84.	CCNA_01242	c1369447-1367607	1223	1242	219	238	-18.61	amino acid permease CCNA
85.	CCNA_03204	3364772-3366180	38	50	223	235	-18.60	alanine racemase CCNA
86.	CCNA_02052	2200245-2202532	-187	-177	224	234	-18.60	DNA topoisomerase IV subunit B CCNA
87.	CCNA_00574	596540-599052	-121	-101	173	191	-18.59	alpha N acetylglucosaminidase CCNA
88.	CCNA_02510	2660330-2661303	-63	-53	181	191	-18.58	oligosaccharide deacetylase hfsH CCNA
89.	CCNA_01684	c1812550-1811466	618	628	223	234	-18.56	phenylalanine 4 monooxygenase CCNA
90.	CCNA_00594	c626542-624522	1340	1356	51	68	-18.56	hypothetical protein CCNA 00594 CCNA
91.	CCNA_01143	c1248439-1247757	-92	-75	99	116	-18.56	translation initiation inhibitor CCNA
92.	CCNA_01162	1269738-1272241	410	431	218	238	-18.52	beta glucosidase CCNA
93.	CCNA_01089	c1196495-1194604	64	79	223	237	-18.51	hypothetical protein CCNA 01089 CCNA
94.	CCNA_02490	2637565-2638964	-169	-150	218	237	-18.51	beta ketoadipyl CoA thiolase CCNA
95.	CCNA_01306	1431429-1432432	-174	-158	223	239	-18.49	50S ribosomal protein L3 CCNA
96.	CCNA_00986	1066623-1067782	923	935	223	234	-18.47	general stress protein 17O CCNA
97.	CCNA_02509	2659401-2660530	866	876	181	191	-18.42	glycosyltransferase hfsG CCNA
98.	CCNA_00742	c801090-799937	114	130	222	237	-18.40	hydrolase (HAD superfamily) CCNA
99.	CCNA_00023	23404-24074	305	323	104	123	-18.38	putative periplasmic protein CCNA
100.	CCNA_01270	1397912-1398321	-38	-22	223	239	-18.38	hypothetical protein CCNA 01270 CCNA

## Sheet: 19
Rank		coordinates (c is complementary)	Target Up	Target down	sRNA up	sRNA down	Energy kJ/mol	Annotation
1.	CCNA_02815	c2973731-2971567	631	648	71	87	-27.72	ice nucleation protein CCNA
2.	CCNA_02666	2819673-2820208	-6	23	71	99	-27.35	chemotactic signal response protein cheL CCNA
3.	CCNA_00532	543752-544842	293	317	67	91	-27.10	hypothetical protein CCNA 00532 CCNA
4.	CCNA_02897	3048519-3049843	775	791	71	89	-26.79	tryptophan halogenase CCNA
5.	CCNA_02783	2940373-2942291	65	82	71	89	-26.20	two component response regulator CCNA
6.	CCNA_01193	c1315633-1313460	1909	1925	69	87	-26.06	amylosucrase CCNA
7.	CCNA_00586	c615946-614415	327	350	71	91	-25.97	hypothetical response regulator receiver protein CCNA
8.	CCNA_03463	c3627819-3626273	4	21	71	88	-25.53	glycine dehydrogenase subunit 1 CCNA
9.	CCNA_01192	c1313678-1312555	-46	-30	69	87	-25.47	fructokinase CCNA
10.	CCNA_02949	3109046-3109893	-123	-105	71	88	-25.43	hypothetical protein CCNA 02949 CCNA
11.	CCNA_02121	2271109-2273888	698	722	67	91	-25.32	ATP dependent helicase CCNA
12.	CCNA_00024	23891-24981	14	32	71	88	-24.73	uroporphyrin III C methyltransferase/Precorrin 2 dehydrogenase/Sirohydrochlorin ferrochelatase CCNA
13.	CCNA_02983	3138128-3139320	27	44	71	89	-24.64	polyprenyl phosphate beta D glucosyltransferase CCNA
14.	CCNA_01251	1378219-1379177	-138	-111	120	147	-24.58	transporter CCNA
15.	CCNA_03651	3808528-3811718	2535	2552	71	88	-24.57	ATP dependent nuclease subunit B CCNA
16.	CCNA_03801	3964009-3966470	166	185	71	89	-24.51	prolyl endopeptidase family CCNA
17.	CCNA_01684	c1812550-1811466	602	630	69	89	-24.50	phenylalanine 4 monooxygenase CCNA
18.	CCNA_02151	c2308650-2308196	-87	-73	71	85	-24.16	exodeoxyribonuclease VII small subunit CCNA
19.	CCNA_03208	c3371855-3370723	141	162	71	87	-24.11	hypothetical protein CCNA 03208 CCNA
20.	CCNA_02840	2994031-2995181	74	97	67	91	-24.10	transcriptional regulator CCNA
21.	CCNA_00573	593560-596600	1397	1418	69	88	-24.07	TonB dependent receptor CCNA
22.	CCNA_02153	c2310324-2309204	687	706	69	88	-24.04	acetylspermidine deacetylase CCNA
23.	CCNA_01270	1397912-1398321	-39	-22	71	88	-23.88	hypothetical protein CCNA 01270 CCNA
24.	CCNA_01157	1262642-1264356	1165	1187	126	148	-23.82	hypothetical protein CCNA 01157 CCNA
25.	CCNA_01250	1377182-1378422	899	926	120	147	-23.73	transporter CCNA
26.	CCNA_00307	c323068-321045	-12	6	71	88	-23.67	phospholipid lipopolysaccharide ABC transporter CCNA
27.	CCNA_01734	c1863846-1862960	367	384	71	87	-23.66	MarC family integral membrane protein CCNA
28.	CCNA_01093	c1199162-1198666	12	27	71	87	-23.53	hypothetical protein CCNA 01093 CCNA
29.	CCNA_01002	c1084961-1083961	-44	-33	77	88	-23.52	flagellar biosynthesis protein FliP CCNA
30.	CCNA_00293	307255-308750	133	156	126	148	-23.49	phosphate transport system permease protein pstA CCNA
31.	CCNA_00215	232414-233402	166	185	71	89	-23.48	cytosolic protein CCNA
32.	CCNA_00192	c206993-205174	-53	-31	71	88	-23.43	long chain fatty acid CoA ligase CCNA
33.	CCNA_02371	2516877-2518606	775	794	71	88	-23.41	tryptophan halogenase superfamily protein CCNA
34.	CCNA_02472	2614727-2616189	29	47	71	88	-23.37	cobalt zinc cadmium resistance protein czcB CCNA
35.	CCNA_01082	c1186898-1185664	-89	-71	71	85	-23.33	hypothetical protein CCNA 01082 CCNA
36.	CCNA_03445	3608473-3611123	-59	-39	69	89	-23.18	aminopeptidase CCNA
37.	CCNA_03020	3174308-3175635	217	233	71	87	-23.16	hypothetical protein CCNA 03020 CCNA
38.	CCNA_00976	c1056986-1055002	1203	1220	69	87	-23.16	signal peptide peptidase CCNA
39.	CCNA_00742	c801090-799937	111	130	70	88	-23.07	hydrolase (HAD superfamily) CCNA
40.	CCNA_01306	1431429-1432432	-174	-158	71	87	-23.00	50S ribosomal protein L3 CCNA
41.	CCNA_02159	2314721-2315475	65	83	71	89	-22.93	hypothetical protein CCNA 02159 CCNA
42.	CCNA_02793	2950828-2953514	-32	-16	71	89	-22.79	acylamino acid releasing enzyme CCNA
43.	CCNA_02762	2923924-2924789	61	76	71	88	-22.73	DNA repair protein radC CCNA
44.	CCNA_02947	3107358-3108547	-180	-164	71	87	-22.71	spsG related polysaccharide biosynthesis protein CCNA
45.	CCNA_03206	3368061-3369649	-173	-163	76	86	-22.70	L serine dehydratase CCNA
46.	CCNA_02210	2357749-2358464	290	302	130	142	-22.64	dihydrofolate reductase CCNA
47.	CCNA_03051	c3206171-3205573	17	41	77	100	-22.63	hypothetical protein CCNA 03051 CCNA
48.	CCNA_03075	3224685-3225436	4	25	71	94	-22.61	hypothetical protein CCNA 03075 CCNA
49.	CCNA_01931	2076286-2077046	497	510	76	88	-22.51	transcriptional regulator; TetR family CCNA
50.	CCNA_00798	c863092-861294	508	525	71	87	-22.35	ABC transporter; ATP binding protein cydC CCNA
51.	CCNA_01212	c1339920-1338566	144	162	71	88	-22.30	dATP pyrophosphohydrolase CCNA
52.	CCNA_03128	c3277310-3276178	1	19	71	89	-22.20	transporter; drug/metabolite exporter family CCNA
53.	CCNA_02219	2365092-2366239	167	188	71	88	-22.20	hypothetical protein CCNA 02219 CCNA
54.	CCNA_03117	3265932-3266830	-87	-72	71	86	-22.20	cytosolic protein CCNA
55.	CCNA_03146	3298639-3300800	-199	-181	69	89	-22.19	M61 glycyl aminopeptidase CCNA
56.	CCNA_00855	c931792-930735	35	50	72	89	-22.18	rhamnogalacturonan acetylesterase CCNA
57.	CCNA_02185	2335826-2337831	-36	-20	71	86	-22.17	acetolactate synthase 3 catalytic subunit CCNA
58.	CCNA_02887	3035016-3036025	-188	-169	71	88	-22.09	hydrolase/acyltransferase family protein CCNA
59.	CCNA_00524	c538959-537635	603	618	71	88	-22.06	conserved cytosolic protein CCNA
60.	CCNA_03134	3281544-3282751	-185	-169	71	89	-22.03	predicted dienelactone hydrolase CCNA
61.	CCNA_02591	2740356-2740897	1	26	71	100	-22.02	glutaredoxin CCNA
62.	CCNA_02378	2521448-2522439	197	219	119	144	-22.00	hypothetical protein CCNA 02378 CCNA
63.	CCNA_00120	132235-132953	247	266	70	89	-22.00	acetyltransferase CCNA
64.	CCNA_01662	1782035-1782549	73	94	71	89	-21.95	hypothetical protein CCNA 01662 CCNA
65.	CCNA_00083	c88883-87043	-165	-153	76	89	-21.94	phosphoglucomutase CCNA
66.	CCNA_02253	2402235-2404267	-101	-81	69	87	-21.92	hybrid CAP effector domain/patatin phospholipase protein CCNA
67.	CCNA_02732	c2895369-2894963	-97	-77	69	88	-21.91	hypothetical protein CCNA 02732 CCNA
68.	CCNA_02600	c2746483-2745450	14	25	76	86	-21.89	S formylglutathione hydrolase CCNA
69.	CCNA_00905	c986626-985509	577	593	71	87	-21.89	hypothetical protein CCNA 00905 CCNA
70.	CCNA_00777	c838091-835363	1453	1468	71	87	-21.88	PAS family GGDEF/EAL protein CCNA
71.	CCNA_03138	3285801-3288217	376	395	23	41	-21.86	peroxidase/catalase katG CCNA
72.	CCNA_01515	1624114-1625594	633	659	67	91	-21.82	C4 dicarboxylate transporter large subunit CCNA
73.	CCNA_01932	2076843-2077861	-60	-47	76	88	-21.81	1 acyl sn glycerol 3 phosphate acyltransferase CCNA
74.	CCNA_02688	2841583-2842697	-60	-45	71	87	-21.81	chitooligosaccharide deacetylase CCNA
75.	CCNA_00214	230044-232307	33	44	76	87	-21.80	TonB dependent receptor CCNA
76.	CCNA_01089	c1196495-1194604	64	79	71	85	-21.78	hypothetical protein CCNA 01089 CCNA
77.	CCNA_00082	c87080-85222	12	21	76	85	-21.70	lysyl tRNA synthetase CCNA
78.	CCNA_00903	982738-984485	1247	1258	130	141	-21.68	inositol transport ATP binding protein IatA CCNA
79.	CCNA_00232	c248153-247537	12	30	71	89	-21.64	hypothetical protein CCNA 00232 CCNA
80.	CCNA_02516	c2667092-2666167	-196	-172	66	90	-21.63	glutathione S transferase CCNA
81.	CCNA_01806	1930011-1931668	371	386	26	41	-21.54	ferritin like domain protein CCNA
82.	CCNA_01003	c1085281-1084761	277	287	77	87	-21.54	flagellar biosynthesis protein FliO CCNA
83.	CCNA_02179	2329937-2331435	270	289	69	88	-21.52	long chain fatty acid transport protein precursor CCNA
84.	CCNA_03795	3958564-3959258	-28	-12	71	89	-21.49	tellurium resistance protein terB CCNA
85.	CCNA_00336	345866-347517	50	68	71	88	-21.48	lignostilbene alpha;beta dioxygenase CCNA
86.	CCNA_03544	3701106-3701956	520	540	69	89	-21.43	nicotinic acid mononucleotide adenylyltransferase CCNA
87.	CCNA_02670	c2824439-2822632	-32	-10	71	89	-21.41	ABC transporter ATP binding protein CCNA
88.	CCNA_01982	2127154-2128766	37	55	69	89	-21.32	glutamyl tRNA synthetase CCNA
89.	CCNA_01616	1737782-1739139	478	495	134	150	-21.29	rod shape determining protein rodA CCNA
90.	CCNA_01543	c1655085-1653545	-40	-21	76	94	-21.26	chaperone protein dnaK CCNA
91.	CCNA_01897	c2041053-2040047	293	310	71	87	-21.23	metal dependent hydrolase CCNA
92.	CCNA_01256	c1384759-1383564	632	642	76	86	-21.20	cytosolic protein CCNA
93.	CCNA_01823	c1950458-1950040	-193	-175	71	87	-21.19	hypothetical protein CCNA 01823 CCNA
94.	CCNA_00759	c818875-816201	1151	1167	71	87	-21.13	TonB dependent receptor CCNA
95.	CCNA_02497	c2647973-2645968	1022	1041	71	89	-21.12	hypothetical protein CCNA 02497 CCNA
96.	CCNA_03648	3806285-3806931	211	227	71	86	-21.11	ATP/GTP hydrolase CCNA
97.	CCNA_00831	894304-897455	120	141	67	90	-21.10	alpha glucosidase CCNA
98.	CCNA_03361	3539564-3540759	762	773	29	40	-21.09	hypothetical protein CCNA 03361 CCNA
99.	CCNA_02175	c2328601-2327877	315	330	71	86	-21.09	hypothetical protein CCNA 02175 CCNA
100.	CCNA_02689	2842646-2843370	82	96	75	89	-21.05	urate oxidase CCNA

## Sheet: 25
Rank		coordinates (c is complementary)	Target Up	Target down	sRNA up	sRNA down	Energy kJ/mol	Annotation
1.	CCNA_03674	c3834330-3833786	-14	10	43	69	-22.38	hypothetical protein CCNA 03674 CCNA
2.	CCNA_01780	c1908653-1906954	1062	1080	42	59	-21.57	exopolyphosphatase CCNA
3.	CCNA_01727	c1856473-1854729	771	796	122	147	-20.86	methyl accepting chemotaxis protein CCNA
4.	CCNA_03134	3281544-3282751	-179	-156	30	53	-20.53	predicted dienelactone hydrolase CCNA
5.	CCNA_02469	2611750-2612546	94	106	44	56	-20.41	protein hipA CCNA
6.	CCNA_03860	4022826-4023535	174	201	45	69	-20.27	cytosolic protein CCNA
7.	CCNA_00738	c798310-797019	-197	-179	42	60	-19.93	endopeptidase degP CCNA
8.	CCNA_00167	179111-180120	477	496	37	57	-19.63	bis(5' nucleosyl) tetraphosphatase (symmetrical) CCNA
9.	CCNA_00842	c915433-913509	598	622	29	52	-19.54	hypothetical protein CCNA 00842 CCNA
10.	CCNA_00558	c574661-573796	399	422	44	69	-19.47	methyltransferase CCNA
11.	CCNA_03455	3618278-3619569	341	352	44	55	-19.39	glycosyltransferase CCNA
12.	CCNA_00783	c846626-844450	745	766	37	57	-19.34	secreted protease precursor sapA CCNA
13.	CCNA_00171	185653-186290	175	199	11	35	-19.33	type II secretion pathway protein C CCNA
14.	CCNA_00927	c1004618-1003804	209	222	44	57	-19.33	hypothetical protein CCNA 00927 CCNA
15.	CCNA_00103	113263-115160	-182	-170	44	56	-19.17	gamma glutamyltranspeptidase CCNA
16.	CCNA_00132	141433-142433	92	119	244	269	-18.97	ketoacyl reductase hetN CCNA
17.	CCNA_01387	1503730-1505177	381	408	159	186	-18.86	tRNA (uracil 5 ) methyltransferase CCNA
18.	CCNA_03750	3919560-3921013	133	158	257	286	-18.74	threonine dehydratase CCNA
19.	CCNA_03017	c3170329-3169203	284	294	44	54	-18.72	hydrogenase; cytochrome b type subunit CCNA
20.	CCNA_02891	3037868-3039954	311	323	44	56	-18.69	beta galactosidase CCNA
21.	CCNA_03519	3676618-3677144	-198	-176	27	52	-18.69	transcriptional regulator; PadR family CCNA
22.	CCNA_00322	335759-336588	324	348	12	34	-18.66	hypothetical protein CCNA 00322 CCNA
23.	CCNA_01089	c1196495-1194604	66	80	43	57	-18.65	hypothetical protein CCNA 01089 CCNA
24.	CCNA_02310	2454808-2456885	913	936	29	56	-18.62	cellulose 1;4 beta cellobiosidase CCNA
25.	CCNA_02131	c2288044-2285379	2016	2039	11	30	-18.54	glucan 1;4 beta glucosidase CCNA
26.	CCNA_00752	c811462-810384	771	781	44	54	-18.53	3 hydroxybutyryl CoA dehydrogenase CCNA
27.	CCNA_01020	c1104575-1103332	628	641	44	56	-18.51	transcriptional regulator; LacI family CCNA
28.	CCNA_02304	2449110-2450335	860	882	159	186	-18.46	hypothetical protein CCNA 02304 CCNA
29.	CCNA_03799	c3963615-3962492	96	108	44	56	-18.45	short chain dehydrogenase CCNA
30.	CCNA_02140	c2300100-2298776	690	706	43	59	-18.40	flagellar motor switch protein FliM CCNA
31.	CCNA_03370	3546007-3546728	111	125	46	59	-18.35	acetyltransferase CCNA
32.	CCNA_03746	3915580-3916955	474	491	44	62	-18.35	acetylornithine deacetylase CCNA
33.	CCNA_02142	2300572-2301509	402	417	44	59	-18.32	flagellar basal body rod protein flgF CCNA
34.	CCNA_00442	448037-450525	443	454	45	56	-18.31	chemotaxis histidine kinase protein cheAI CCNA
35.	CCNA_01300	1425362-1426458	96	110	44	59	-18.19	formate dehydrogenase accessory protein fdhD CCNA
36.	CCNA_01239	c1366104-1364477	104	116	44	56	-18.15	two component sensor histidine kinase CCNA
37.	CCNA_00586	c615946-614415	1239	1250	44	55	-18.11	hypothetical response regulator receiver protein CCNA
38.	CCNA_01760	c1889736-1887107	1755	1778	124	147	-18.08	organic solvent tolerance protein CCNA
39.	CCNA_01945	2088081-2089540	-178	-164	41	54	-18.05	tyrosyl tRNA synthetase CCNA
40.	CCNA_00102	112897-113375	184	196	44	56	-18.01	cytosolic protein CCNA
41.	CCNA_02871	c3022107-3021200	317	341	10	34	-17.99	gene transfer agent (GTA) related protein CCNA
42.	CCNA_02262	2413247-2417358	1720	1732	44	57	-17.97	laminin G Domain protein CCNA
43.	CCNA_01030	c1119701-1118884	78	90	44	56	-17.96	peptidyl prolyl cis trans isomerase CCNA
44.	CCNA_00485	c502342-501114	271	295	26	55	-17.88	ribosomal large subunit pseudouridine synthase D CCNA
45.	CCNA_03335	c3517917-3516491	620	632	44	56	-17.87	PP loop family cell cycle control ATPase CCNA
46.	CCNA_03177	c3337661-3335473	1221	1244	44	69	-17.86	methylmalonyl CoA mutase MeaA like protein CCNA
47.	CCNA_02412	2555993-2556915	148	160	44	56	-17.80	TonB protein CCNA
48.	CCNA_00582	610919-611757	293	309	45	59	-17.75	hypothetical protein CCNA 00582 CCNA
49.	CCNA_02608	2755089-2755867	206	228	45	69	-17.75	hypothetical protein CCNA 02608 CCNA
50.	CCNA_01560	1676714-1679643	1801	1825	246	271	-17.70	phosphoenolpyruvate carboxylase CCNA
51.	CCNA_03465	c3629450-3628123	23	49	48	71	-17.67	aminomethyltransferase CCNA
52.	CCNA_00500	c516941-515842	632	657	13	39	-17.66	hydroxymethylglutaryl CoA lyase CCNA
53.	CCNA_02526	2674541-2676042	857	867	45	55	-17.66	dihydroorotase CCNA
54.	CCNA_00880	c961150-959391	319	332	44	57	-17.64	hypothetical protein CCNA 00880 CCNA
55.	CCNA_02721	2881482-2884663	2389	2398	48	57	-17.63	peptidase; M16 family CCNA
56.	CCNA_02906	3061421-3062715	687	701	48	61	-17.62	acyltransferase family protein CCNA
57.	CCNA_01200	c1325934-1323479	36	52	44	59	-17.61	TonB dependent receptor CCNA
58.	CCNA_01626	1747368-1748332	181	208	28	54	-17.58	pyridoxine 5' phosphate synthase CCNA
59.	CCNA_00639	c691951-690126	1525	1548	41	64	-17.53	heme hemopexin binding protein CCNA
60.	CCNA_00137	c148730-146986	346	360	43	57	-17.47	hybrid two component histidine kinase/receiver protein ShkA CCNA
61.	CCNA_01280	c1407098-1405813	1028	1053	29	52	-17.46	hypothetical protein CCNA 01280 CCNA
62.	CCNA_01011	c1092454-1091049	959	972	44	56	-17.46	imidazolonepropionase CCNA
63.	CCNA_02661	2812662-2815669	2530	2542	44	56	-17.45	peptidase; M16 family CCNA
64.	CCNA_01743	c1872451-1871442	373	395	244	266	-17.45	sterol desaturase family protein CCNA
65.	CCNA_01164	1279983-1282201	-89	-68	38	57	-17.44	O linked GLCNAC transferase CCNA
66.	CCNA_03801	3964009-3966470	1788	1811	42	64	-17.42	prolyl endopeptidase family CCNA
67.	CCNA_00697	c757496-756955	300	321	283	304	-17.40	hypothetical protein CCNA 00697 CCNA
68.	CCNA_03120	3267875-3268551	118	133	44	56	-17.33	chemotaxis protein cheW CCNA
69.	CCNA_01904	2046062-2046888	13	23	46	56	-17.28	cytosolic protein CCNA
70.	CCNA_03143	c3296571-3294602	314	338	10	34	-17.26	PAS family sensor histidine kinase CCNA
71.	CCNA_01623	c1745133-1744514	347	365	38	56	-17.24	phosphohydrolase; MutT/nudix family CCNA
72.	CCNA_03453	c3617544-3616712	14	41	28	55	-17.15	transcriptional regulator CCNA
73.	CCNA_02197	c2348632-2347464	390	409	43	62	-17.11	trans isoprenyl diphosphate synthase CCNA
74.	CCNA_02145	2302932-2303866	-54	-25	8	36	-17.02	flagellar basal body L ring protein CCNA
75.	CCNA_03112	c3263442-3261956	261	275	46	59	-17.01	magnesium and cobalt efflux protein corB CCNA
76.	CCNA_03167	c3326830-3325776	269	293	25	53	-16.98	hypothetical protein CCNA 03167 CCNA
77.	CCNA_02202	2350214-2351211	56	68	44	56	-16.96	hypothetical protein CCNA 02202 CCNA
78.	CCNA_00594	c626542-624522	1560	1574	44	58	-16.94	hypothetical protein CCNA 00594 CCNA
79.	CCNA_01622	1741948-1744376	228	254	126	153	-16.94	ppGpp hydrolase synthetase relA/spoT CCNA
80.	CCNA_02267	2420164-2420987	-53	-42	44	56	-16.93	hypothetical protein CCNA 02267 CCNA
81.	CCNA_01564	c1682395-1681959	167	194	45	73	-16.93	hypothetical protein CCNA 01564 CCNA
82.	CCNA_00776	c835449-831686	3263	3275	48	60	-16.87	OAR protein precursor CCNA
83.	CCNA_01491	c1601359-1599999	-191	-168	13	40	-16.85	cystathionine beta lyase CCNA
84.	CCNA_02100	c2250694-2250015	116	144	28	54	-16.84	hypothetical protein CCNA 02100 CCNA
85.	CCNA_01140	c1245135-1243292	-193	-177	13	30	-16.83	sensory box/GGDEF family protein CCNA
86.	CCNA_02692	c2846135-2845243	7	17	44	54	-16.81	hypothetical protein CCNA 02692 CCNA
87.	CCNA_00506	520755-522235	-124	-115	43	52	-16.80	cytochrome b CCNA
88.	CCNA_02368	c2512240-2510397	706	716	44	54	-16.79	alpha glucosidase CCNA
89.	CCNA_02144	2302116-2303119	762	791	8	36	-16.78	flagella basal body P ring formation protein flgA CCNA
90.	CCNA_03308	3484176-3485245	195	214	38	56	-16.73	hypothetical protein CCNA 03308 CCNA
91.	CCNA_03603	3756862-3758789	1154	1179	29	56	-16.71	beta lactamase family protein CCNA
92.	CCNA_00195	c209295-208487	-183	-160	29	52	-16.70	isopropylmalate isomerase small subunit CCNA
93.	CCNA_01456	c1567935-1567607	-67	-52	44	60	-16.69	hypothetical protein CCNA 01456 CCNA
94.	CCNA_02451	2590991-2591835	87	105	43	59	-16.68	surface protein CCNA
95.	CCNA_01642	1762709-1763676	633	647	50	64	-16.67	gluconate 5 dehydrogenase CCNA
96.	CCNA_00557	c573999-573020	706	720	46	59	-16.67	endonuclease/exonuclease/phosphatase family protein CCNA
97.	CCNA_00250	261421-262904	-136	-109	44	70	-16.63	poly(3 hydroxyalkanoate) depolymerase CCNA
98.	CCNA_00739	c798584-798253	66	95	42	66	-16.60	hypothetical protein CCNA 00739 CCNA
99.	CCNA_01036	c1132248-1129199	1949	1964	44	60	-16.55	hypothetical protein CCNA 01036 CCNA
100.	CCNA_01051	1148157-1151464	-59	-37	4	28	-16.53	TonB dependent receptor CCNA

## Sheet: 40
Rank		coordinates (c is complementary)	Target Up	Target down	sRNA up	sRNA down	Energy kJ/mol	Annotation
1.	CCNA_00800	864629-866391	1518	1536	143	162	-29.04	cytochrome bd type quinol oxidase; subunit 1 cydA CCNA
2.	CCNA_00714	c770909-770440	63	91	83	111	-27.42	hypothetical protein CCNA 00714 CCNA
3.	CCNA_00694	c754542-751775	-37	-14	83	111	-26.71	ATP dependent DNA helicase CCNA
4.	CCNA_00801	866206-867557	-59	-41	143	162	-26.34	cytochrome bd type quinol oxidase; subunit 2 cydB CCNA
5.	CCNA_02949	3109046-3109893	-131	-108	44	65	-25.10	hypothetical protein CCNA 02949 CCNA
6.	CCNA_03451	3615869-3616425	-179	-150	154	180	-24.61	hypothetical protein CCNA 03451 CCNA
7.	CCNA_02541	2690710-2691671	506	530	89	111	-24.50	phosphohydrolase (MutT/nudix family protein) CCNA
8.	CCNA_03188	3348614-3349953	603	628	83	112	-24.45	epoxide hydrolase CCNA
9.	CCNA_00485	c502342-501114	255	279	154	179	-23.97	ribosomal large subunit pseudouridine synthase D CCNA
10.	CCNA_00533	c546387-544865	1205	1225	85	104	-23.56	secreted polysaccharide polymerase hfsI CCNA
11.	CCNA_03126	3272261-3274521	1032	1060	155	180	-23.40	non hemolytic phospholipase C CCNA
12.	CCNA_02920	3078219-3080590	-193	-169	155	180	-23.40	membrane anchored hypothetical protein CCNA
13.	CCNA_01824	c1950869-1950334	-88	-69	46	64	-23.28	hypothetical protein CCNA 01824 CCNA
14.	CCNA_00519	c535167-533891	71	98	154	179	-23.27	hypothetical protein CCNA 00519 CCNA
15.	CCNA_01762	c1891971-1890632	-19	4	134	161	-23.21	hypothetical protein CCNA 01762 CCNA
16.	CCNA_03819	3983668-3986345	741	759	43	64	-23.20	cell division protein ftsK CCNA
17.	CCNA_03338	c3520934-3519403	150	173	87	111	-22.95	translocation protein TolB CCNA
18.	CCNA_00598	c635888-634867	-119	-92	132	160	-22.91	hypothetical protein CCNA 00599 CCNA
19.	CCNA_01584	c1702270-1699686	666	691	82	111	-22.88	multimodular transpeptidase transglycosylase PBP 1A CCNA
20.	CCNA_01168	c1287983-1286584	30	48	143	161	-22.77	beta ketoadipyl CoA thiolase CCNA
21.	CCNA_03254	3424931-3426486	723	749	83	110	-22.74	pectate lyase CCNA
22.	CCNA_02490	2637565-2638964	29	47	143	161	-22.64	beta ketoadipyl CoA thiolase CCNA
23.	CCNA_02953	3112035-3113203	33	58	83	111	-22.60	N acetyllactosaminide beta 1;6 N acetylglucosaminyltransferase CCNA
24.	CCNA_01543	c1655085-1653545	-40	-26	46	60	-22.54	chaperone protein dnaK CCNA
25.	CCNA_03339	c3521743-3520731	313	341	83	110	-22.48	TolA protein CCNA
26.	CCNA_00784	846481-847904	824	850	83	104	-22.44	heat resistant agglutinin CCNA
27.	CCNA_00523	c537838-536853	5	21	46	61	-22.40	multicopper polyphenol oxidase CCNA
28.	CCNA_00001	2-1107	595	624	44	68	-22.39	hypothetical protein CCNA 00001 CCNA
29.	CCNA_01204	c1332038-1330891	799	826	83	108	-22.38	dTDP glucose 4;6 dehydratase CCNA
30.	CCNA_01808	c1934619-1933343	-168	-143	135	160	-22.36	lysophospholipase L2 CCNA
31.	CCNA_01376	1490509-1491557	452	473	82	104	-22.36	glutathione S transferase CCNA
32.	CCNA_00318	332901-334138	755	770	93	108	-22.32	hypothetical protein CCNA 00318 CCNA
33.	CCNA_00408	c424544-423040	51	71	83	105	-22.23	Macrolide efflux protein CCNA
34.	CCNA_01546	c1658777-1656352	-4	21	83	110	-22.04	DEAD box RNA helicase like protein CCNA
35.	CCNA_01477	1584037-1585601	695	723	133	159	-22.03	coproporphyrinogen III oxidase CCNA
36.	CCNA_00133	142480-143894	256	281	150	179	-22.02	radical SAM family enzyme CCNA
37.	CCNA_03832	3997168-3997976	-39	-20	83	103	-21.98	transcriptional regulator; TetR family CCNA
38.	CCNA_00639	c691951-690126	1534	1557	134	162	-21.94	heme hemopexin binding protein CCNA
39.	CCNA_00405	421011-422068	455	479	83	107	-21.92	short chain dehydrogenase CCNA
40.	CCNA_03151	3306099-3308212	432	446	46	60	-21.92	sialic acid specific 9 O acetylesterase CCNA
41.	CCNA_00866	c946017-944663	739	768	83	111	-21.90	fumarylacetoacetate hydrolase family protein CCNA
42.	CCNA_02881	3028670-3030456	170	195	79	104	-21.89	oxoglutarate semialdehyde dehydrogenase CCNA
43.	CCNA_03608	c3762907-3762354	135	163	82	106	-21.87	hypothetical protein CCNA 03608 CCNA
44.	CCNA_03119	c3268301-3267484	468	489	134	162	-21.87	hypothetical protein CCNA 03119 CCNA
45.	CCNA_02698	2851289-2852460	537	564	156	182	-21.83	inosine uridine preferring nucleoside hydrolase CCNA
46.	CCNA_02919	3077068-3078422	958	982	155	180	-21.81	hypothetical protein CCNA 02919 CCNA
47.	CCNA_02469	2611750-2612546	77	97	83	103	-21.76	protein hipA CCNA
48.	CCNA_03790	3955124-3955599	2	24	93	113	-21.70	hypothetical protein CCNA 03790 CCNA
49.	CCNA_03206	3368061-3369649	4	32	132	161	-21.65	L serine dehydratase CCNA
50.	CCNA_01486	c1593923-1592713	225	250	87	111	-21.64	hypothetical protein CCNA 01486 CCNA
51.	CCNA_03096	c3247884-3245189	1463	1484	83	104	-21.57	TonB dependent receptor CCNA
52.	CCNA_03013	3165764-3167547	65	89	86	111	-21.52	peroxiredoxin reductase (NAD(P)H) /NADH oxidase H2O2 forming CCNA
53.	CCNA_03560	c3716348-3714529	41	57	46	61	-21.44	F0F1 ATP synthase subunit beta CCNA
54.	CCNA_03205	3366185-3368058	93	120	82	107	-21.41	aminopeptidase CCNA
55.	CCNA_02449	2589611-2590584	587	612	97	121	-21.41	hypothetical protein CCNA 02449 CCNA
56.	CCNA_01438	1549959-1551190	-189	-160	83	111	-21.37	heme O monooxygenase CCNA
57.	CCNA_03384	3557013-3557443	-199	-176	83	104	-21.35	50S ribosomal protein L31 CCNA
58.	CCNA_03035	c3190466-3189178	-67	-40	85	111	-21.31	tyrosine phenol lyase CCNA
59.	CCNA_02689	2842646-2843370	116	131	46	61	-21.29	urate oxidase CCNA
60.	CCNA_03443	c3605987-3605305	22	51	135	162	-21.18	cytosolic protein CCNA
61.	CCNA_01275	1401517-1402610	588	606	140	161	-21.13	bifunctional 5;10 methylene tetrahydrofolate dehydrogenase/ 5;10 methylene tetrahydrofolate cyclohydrolase CCNA
62.	CCNA_01126	c1231722-1231262	-191	-173	83	103	-21.11	hypothetical protein CCNA 01126 CCNA
63.	CCNA_03075	3224685-3225436	-2	18	46	65	-21.09	hypothetical protein CCNA 03075 CCNA
64.	CCNA_01934	c2078767-2078166	32	51	154	172	-21.08	HesB protein family CCNA
65.	CCNA_02494	2641292-2642673	711	739	83	111	-21.07	3 oxoadipate enol lactonase/4 carboxymuconolactone decarboxylase CCNA
66.	CCNA_00220	236830-237635	63	89	86	111	-21.07	thiol disulfide isomerase and thioredoxin CCNA
67.	CCNA_01769	c1898375-1896310	1607	1622	97	112	-21.07	ABC transporter ATP binding protein CCNA
68.	CCNA_01571	c1689297-1688684	9	37	82	108	-21.05	arsenate reductase CCNA
69.	CCNA_02190	2340708-2343046	682	696	45	59	-21.04	penicillin binding protein CCNA
70.	CCNA_02762	2923924-2924789	60	73	46	59	-21.03	DNA repair protein radC CCNA
71.	CCNA_02320	c2463632-2462335	1004	1017	155	168	-20.99	2' deoxycytidine 5' triphosphate deaminase CCNA
72.	CCNA_03077	3227623-3228143	163	175	46	58	-20.97	hypothetical protein CCNA 03077 CCNA
73.	CCNA_00121	c133608-132950	-178	-151	85	111	-20.94	hypothetical protein CCNA 00121 CCNA
74.	CCNA_00336	345866-347517	125	147	86	108	-20.93	lignostilbene alpha;beta dioxygenase CCNA
75.	CCNA_01866	2000323-2003621	2690	2717	83	108	-20.92	cation/multidrug efflux pump acrB4 CCNA
76.	CCNA_02530	2678187-2679592	204	232	85	113	-20.90	SAM dependent methyltransferase CCNA
77.	CCNA_03027	3181445-3182982	2	27	83	111	-20.89	two component sensor histidine kinase CCNA
78.	CCNA_02627	c2778510-2776907	-72	-47	85	111	-20.84	aminopeptidase CCNA
79.	CCNA_00900	978093-980500	411	438	83	111	-20.84	CHASE4 family GGDEF/EAL protein CCNA
80.	CCNA_03269	3438197-3439374	429	452	89	111	-20.81	glucokinase CCNA
81.	CCNA_01295	c1422318-1420118	1546	1569	83	111	-20.81	hypothetical protein CCNA 01296 CCNA
82.	CCNA_02310	2454808-2456885	1674	1684	46	56	-20.79	cellulose 1;4 beta cellobiosidase CCNA
83.	CCNA_00099	c111169-109239	1040	1055	148	163	-20.77	cytosolic protein CCNA
84.	CCNA_03174	3333221-3334809	21	37	139	162	-20.76	permease CCNA
85.	CCNA_02348	2487654-2488291	4	26	155	176	-20.72	hypothetical protein CCNA 02348 CCNA
86.	CCNA_01875	2012638-2013983	229	257	134	161	-20.68	acyl CoA dehydrogenase; short chain specific CCNA
87.	CCNA_01716	1846402-1846787	-120	-103	92	108	-20.64	hypothetical protein CCNA 01716 CCNA
88.	CCNA_02281	2430759-2432740	602	622	83	105	-20.56	membrane alanine aminopeptidase CCNA
89.	CCNA_00811	c875915-874918	636	648	93	105	-20.54	transcriptional regulator; TetR family CCNA
90.	CCNA_00901	c981806-980770	250	272	84	104	-20.54	hypothetical protein CCNA 00901 CCNA
91.	CCNA_03847	4012807-4013837	97	119	85	107	-20.54	endonuclease III CCNA
92.	CCNA_01243	1369102-1371773	1156	1181	154	179	-20.51	ATP dependent helicase hrpB CCNA
93.	CCNA_03120	3267875-3268551	-186	-161	156	181	-20.51	chemotaxis protein cheW CCNA
94.	CCNA_01897	c2041053-2040047	774	801	134	163	-20.48	metal dependent hydrolase CCNA
95.	CCNA_03554	3710327-3711843	1237	1253	46	61	-20.45	esterase Lipase Family Protein CCNA
96.	CCNA_00169	181179-182917	595	616	83	104	-20.44	hypothetical protein CCNA 00169 CCNA
97.	CCNA_01164	1279983-1282201	-86	-58	140	161	-20.43	O linked GLCNAC transferase CCNA
98.	CCNA_01943	2085376-2086226	473	488	93	108	-20.42	alpha/beta hydrolase CCNA
99.	CCNA_03402	c3572406-3571232	302	324	44	65	-20.42	quinone oxidoreductase CCNA
100.	CCNA_02582	2731976-2732322	-54	-29	154	179	-20.39	hypothetical protein CCNA 02582 CCNA

## Sheet: 50
Rank		coordinates (c is complementary)	Target Up	Target down	sRNA up	sRNA down	Energy kJ/mol	Annotation
1.	CCNA_02249	c2397835-2397237	-127	-99	1	29	-39.39	conserved cytosolic protein CCNA
2.	CCNA_03577	c3735141-3731993	71	92	5	24	-21.90	DNA polymerase I CCNA
3.	CCNA_00591	c621991-619728	947	976	3	28	-20.37	catalase CCNA
4.	CCNA_03233	c3399246-3397643	-7	8	5	20	-20.05	putative aminotransferase CCNA
5.	CCNA_03083	c3233252-3231328	371	398	2	28	-19.65	hybrid sensor histidine kinase/receiver domain protein CCNA
6.	CCNA_02059	c2210094-2208899	736	758	2	24	-19.47	ribosomal large subunit pseudouridine synthase C CCNA
7.	CCNA_00958	c1037478-1035956	975	993	5	25	-19.13	hypothetical protein CCNA 00958 CCNA
8.	CCNA_03699	3865572-3868618	-87	-70	7	25	-18.77	peptidase; M16 family CCNA
9.	CCNA_03007	3160705-3162440	856	878	5	25	-18.53	L aspartate oxidase CCNA
10.	CCNA_02540	c2690906-2689408	294	314	5	25	-18.48	N acyl L amino acid amidohydrolase CCNA
11.	CCNA_01900	c2043468-2042642	-120	-101	4	26	-18.21	thymidylate kinase CCNA
12.	CCNA_03286	c3456768-3455888	563	589	14	39	-18.18	transporter CCNA
13.	CCNA_03050	c3205594-3204621	174	197	3	25	-18.04	protein tyrosine phosphatase CCNA
14.	CCNA_02842	c2997145-2995539	765	792	4	31	-18.01	two component sensor histidine kinase CCNA
15.	CCNA_00661	c719433-718799	-157	-130	17	40	-17.77	transposase CCNA
16.	CCNA_03763	c3932876-3931762	-21	0	5	24	-17.64	deacetylase CCNA
17.	CCNA_01931	2076286-2077046	-9	9	3	20	-17.41	transcriptional regulator; TetR family CCNA
18.	CCNA_00343	357520-358928	495	517	3	24	-17.40	dihydrolipoamide succinyltransferase CCNA
19.	CCNA_00993	c1075448-1073710	1029	1042	13	26	-17.26	long chain fatty acid CoA ligase CCNA
20.	CCNA_00528	540644-541626	97	118	5	25	-17.26	pyrroline 5 carboxylate reductase CCNA
21.	CCNA_01073	c1179757-1179165	307	324	19	37	-17.15	zinc finger protein CCNA
22.	CCNA_02172	2324483-2326095	914	929	18	32	-17.07	transporter CCNA
23.	CCNA_03134	3281544-3282751	853	866	12	25	-17.03	predicted dienelactone hydrolase CCNA
24.	CCNA_00475	c493529-491512	407	436	65	94	-16.85	conjugation protein; ATP binding domain trwB CCNA
25.	CCNA_01011	1092085-1093718	880	901	5	25	-16.84	N formimino L glutamate deiminase CCNA
26.	CCNA_01488	1594613-1596615	867	885	3	20	-16.75	dihydroxy acid dehydratase CCNA
27.	CCNA_01149	c1254207-1251371	1786	1799	13	26	-16.69	TonB dependent outer membrane receptor CCNA
28.	CCNA_01274	c1401808-1400085	1159	1181	3	25	-16.65	piperideine 6 carboxylate dehydrogenase CCNA
29.	CCNA_01905	2046699-2050522	2918	2937	5	25	-16.63	urea carboxylase CCNA
30.	CCNA_02848	c3003033-3000851	994	1017	2	23	-16.58	heme chaperone apocytochrome heme lyase CCNA
31.	CCNA_03272	3441014-3442635	23	37	13	26	-16.56	Two component sensor histidine kinase CCNA
32.	CCNA_01140	c1245135-1243292	-179	-169	16	26	-16.53	sensory box/GGDEF family protein CCNA
33.	CCNA_03005	3158867-3159513	79	100	5	25	-16.48	hypothetical protein CCNA 03005 CCNA
34.	CCNA_02262	2413247-2417358	594	615	5	25	-16.40	laminin G Domain protein CCNA
35.	CCNA_03003	3156284-3158154	367	386	5	25	-16.28	two component sensor histidine kinase CCNA
36.	CCNA_00830	892754-894603	668	682	13	26	-16.27	beta galactosidase CCNA
37.	CCNA_00068	c71004-69794	983	994	15	26	-16.17	NAD(P)H dependent glycerol 3 phosphate dehydrogenase CCNA
38.	CCNA_01116	1220290-1222292	-153	-133	24	44	-16.14	histidine protein kinase DivJ CCNA
39.	CCNA_02029	c2175713-2174263	392	415	3	26	-16.12	NADH dehydrogenase subunit D CCNA
40.	CCNA_03515	c3672905-3672544	-152	-135	5	24	-16.10	hypothetical protein CCNA 03515 CCNA
41.	CCNA_00211	227381-228693	910	929	7	26	-16.04	agmatine deiminase CCNA
42.	CCNA_03627	c3783972-3782612	74	95	5	26	-16.02	ATP phosphoribosyltransferase regulatory subunit CCNA
43.	CCNA_02745	c2908383-2907542	299	324	5	25	-16.01	transcriptional regulator; TetR family CCNA
44.	CCNA_00741	c800112-799454	440	452	60	72	-15.98	3 hydroxybutyryl CoA dehydratase CCNA
45.	CCNA_02418	2561565-2563204	759	780	4	24	-15.89	uracil DNA glycosylase superfamily protein CCNA
46.	CCNA_00843	c916845-915317	3	29	5	31	-15.82	mannanase precursor frameshifted variant CCNA
47.	CCNA_00659	714731-717825	2436	2455	5	22	-15.79	type I restriction modification system restriction subunit CCNA
48.	CCNA_01072	c1179261-1178906	-189	-172	19	37	-15.74	hypothetical protein CCNA 01072 CCNA
49.	CCNA_03024	c3180397-3179307	-55	-35	56	76	-15.70	branched chain amino acid aminotransferase CCNA
50.	CCNA_01894	c2037757-2035926	1098	1125	65	93	-15.70	cyclohexanone monooxygenase CCNA
51.	CCNA_01847	c1979892-1978955	-2	22	3	25	-15.57	cytochrome c oxidase assembly protein Surf1 CCNA
52.	CCNA_03135	3282610-3284144	1100	1117	3	20	-15.54	flagellum specific ATP synthase CCNA
53.	CCNA_00996	1078607-1079691	69	88	5	21	-15.50	enoyl CoA hydratase CCNA
54.	CCNA_02250	c2400007-2397843	1475	1490	5	20	-15.48	methylcrotonyl CoA carboxylase biotin containing subunit CCNA
55.	CCNA_01688	1814616-1815859	650	668	5	22	-15.47	potassium channel protein CCNA
56.	CCNA_02183	2334047-2335152	616	635	18	37	-15.46	tRNA delta(2) isopentenylpyrophosphate transferase CCNA
57.	CCNA_03221	3382805-3384636	1089	1112	4	25	-15.45	phytoene dehydrogenase CCNA
58.	CCNA_00662	c719791-719217	201	228	17	40	-15.44	hypothetical protein CCNA 00662 CCNA
59.	CCNA_01443	c1557552-1555589	109	138	7	31	-15.39	poly(3 hydroxyalkanoate) polymerase CCNA
60.	CCNA_03136	3283947-3284566	-120	-99	4	24	-15.36	flagellar export protein FliJ CCNA
61.	CCNA_00813	c877731-876155	1153	1169	13	30	-15.29	dimethylaniline monooxygenase (N oxide forming) CCNA
62.	CCNA_02370	2513940-2516905	2054	2068	11	25	-15.28	TonB dependent maltose outer membrane transporter malA CCNA
63.	CCNA_03675	3834096-3836134	1046	1068	2	25	-15.28	PAS family sensor histidine kinase CCNA
64.	CCNA_00519	c535167-533891	87	100	13	26	-15.27	hypothetical protein CCNA 00519 CCNA
65.	CCNA_03333	c3514862-3512269	51	65	60	74	-15.25	PAS family sensor histidine kinase CCNA
66.	CCNA_02952	3111913-3112238	-181	-154	4	28	-15.24	hypothetical protein CCNA 02952 CCNA
67.	CCNA_02042	c2188585-2187021	112	130	3	20	-15.23	trigger factor CCNA
68.	CCNA_00837	c904939-903123	84	106	16	37	-15.23	alpha L fucosidase CCNA
69.	CCNA_02091	2238969-2240098	587	601	13	26	-15.22	hypothetical protein CCNA 02091 CCNA
70.	CCNA_00072	73462-74576	584	609	3	25	-15.20	hypothetical protein CCNA 00072 CCNA
71.	CCNA_03076	3225330-3227779	878	887	16	25	-15.17	excinuclease ABC subunit B CCNA
72.	CCNA_01535	1643465-1644168	-132	-118	60	74	-15.13	single strand DNA binding protein CCNA
73.	CCNA_01164	1279983-1282201	-84	-65	4	20	-15.13	O linked GLCNAC transferase CCNA
74.	CCNA_01918	2061143-2062668	1114	1141	5	33	-15.07	two component response regulator CCNA
75.	CCNA_02102	2250805-2252048	133	144	12	23	-15.06	glycosyl hydrolase CCNA
76.	CCNA_03094	c3244161-3242864	-60	-41	2	20	-15.05	malyl CoA lyase CCNA
77.	CCNA_00567	c586176-583664	1876	1901	5	25	-15.03	hypothetical protein CCNA 00567 CCNA
78.	CCNA_01328	1443205-1443773	302	319	5	22	-15.02	30S ribosomal protein S13 CCNA
79.	CCNA_01512	1621699-1622564	-27	-8	7	25	-15.01	hypothetical protein CCNA 01512 CCNA
80.	CCNA_03772	3939820-3940445	149	167	5	25	-14.97	HIT1 protein CCNA
81.	CCNA_00842	c915433-913509	488	515	3	32	-14.96	hypothetical protein CCNA 00842 CCNA
82.	CCNA_00775	c831793-830436	817	841	17	43	-14.95	hypothetical protein CCNA 00775 CCNA
83.	CCNA_02609	2755678-2756816	702	717	21	37	-14.92	putative malonate transporter CCNA
84.	CCNA_01552	1665671-1668519	2319	2348	65	92	-14.89	polar localization protein tipN CCNA
85.	CCNA_02839	c2994459-2991299	1155	1182	4	25	-14.87	glutamate ammonia ligase adenylyltransferase CCNA
86.	CCNA_01263	1392080-1394634	181	200	4	24	-14.82	pyruvate dehydrogenase E1 component CCNA
87.	CCNA_01917	c2061314-2059987	988	997	16	25	-14.82	alpha methylacyl CoA racemase CCNA
88.	CCNA_00963	c1039553-1038937	10	27	18	37	-14.80	organic hydroperoxide resistance protein CCNA
89.	CCNA_02502	2651468-2652828	982	999	11	25	-14.74	type IV secretory pathway; VirB6 channel protein CCNA
90.	CCNA_02253	2402235-2404267	979	1006	2	25	-14.73	hybrid CAP effector domain/patatin phospholipase protein CCNA
91.	CCNA_01479	1586181-1588444	376	395	3	26	-14.73	tetratricopeptide repeat family protein CCNA
92.	CCNA_03017	c3170329-3169203	308	319	13	24	-14.73	hydrogenase; cytochrome b type subunit CCNA
93.	CCNA_02830	2984767-2985137	35	55	11	31	-14.72	DNA repair protein radC CCNA
94.	CCNA_02919	3077068-3078422	633	652	13	32	-14.72	hypothetical protein CCNA 02919 CCNA
95.	CCNA_02546	c2696144-2694580	402	425	2	25	-14.69	response regulator PleD CCNA
96.	CCNA_02661	2812662-2815669	2308	2327	7	26	-14.67	peptidase; M16 family CCNA
97.	CCNA_01710	c1842806-1841077	496	505	16	25	-14.67	GMC family oxidoreductase CCNA
98.	CCNA_01890	2030955-2032660	-163	-142	2	25	-14.66	enoyl CoA hydratase/isomerase family protein CCNA
99.	CCNA_02197	c2347663-2346873	61	85	3	24	-14.64	hypothetical protein CCNA 02197 CCNA
100.	CCNA_00686	741697-743330	684	697	5	18	-14.63	peptidase family S41 protein CCNA

## Sheet: 51
Rank		coordinates (c is complementary)	Target Up	Target down	sRNA up	sRNA down	Energy kJ/mol	Annotation
1.	CCNA_02583	2732189-2733051	456	473	22	39	-26.32	phosphoribosylformylglycinamidine synthase I CCNA
2.	CCNA_02034	2177748-2178961	623	645	16	37	-22.53	luciferase like monooxygenase CCNA
3.	CCNA_01501	c1612467-1611887	205	229	24	48	-22.12	protein kinase C like superfamily protein CCNA
4.	CCNA_02832	2985666-2987134	158	176	22	37	-21.99	microsomal dipeptidase CCNA
5.	CCNA_00492	509504-511095	949	966	21	38	-21.75	cysteinyl tRNA synthetase CCNA
6.	CCNA_00333	c345241-344130	-191	-175	21	38	-21.68	LytTr DNA binding domain protein CCNA
7.	CCNA_00809	c873785-872590	-167	-149	19	37	-21.56	quinone oxidoreductase CCNA
8.	CCNA_02307	2452212-2453350	762	779	22	39	-21.21	cyclohexadienyl dehydrogenase CCNA
9.	CCNA_01738	c1869263-1866634	2148	2167	20	37	-21.19	TonB dependent outer membrane receptor CCNA
10.	CCNA_02298	c2446034-2444803	196	210	21	35	-20.96	MJ0042 family finger like domain protein CCNA
11.	CCNA_00733	790299-791437	633	647	24	39	-20.91	GumN superfamily protein CCNA
12.	CCNA_00437	442864-444677	585	602	22	39	-20.89	methyl accepting chemotaxis protein CCNA
13.	CCNA_00393	c410752-409326	621	639	21	37	-20.87	RNA polymerase sigma factor CCNA
14.	CCNA_01780	c1908653-1906954	1243	1262	20	39	-20.80	exopolyphosphatase CCNA
15.	CCNA_03203	3363662-3364839	515	528	24	37	-20.76	threo 3 hydroxyaspartate ammonia lyase CCNA
16.	CCNA_02699	c2854061-2852575	331	349	17	37	-20.60	guanine deaminase CCNA
17.	CCNA_03314	3488533-3489665	179	202	15	36	-20.59	ferredoxin NADP reductase CCNA
18.	CCNA_02792	2947691-2950977	2979	2998	16	37	-20.51	TonB dependent outer membrane receptor CCNA
19.	CCNA_01193	c1315633-1313460	834	850	17	33	-20.41	amylosucrase CCNA
20.	CCNA_02975	3129206-3131328	6	23	21	37	-20.37	excinuclease ABC subunit C CCNA
21.	CCNA_02222	c2372076-2370800	960	976	21	37	-20.24	5 methyltetrahydrofolate homocysteine methyltransferase homocysteine binding subunit CCNA
22.	CCNA_03204	3364772-3366180	531	543	21	33	-20.14	alanine racemase CCNA
23.	CCNA_01393	c1512628-1510803	974	986	22	34	-20.09	soluble lytic murein transglycosylase CCNA
24.	CCNA_03320	3498642-3502078	2468	2483	21	37	-20.06	biotin carboxylase CCNA
25.	CCNA_03311	c3487534-3487017	194	209	22	38	-20.06	protein translocase subunit secE CCNA
26.	CCNA_00158	166629-169246	598	616	20	38	-20.04	DNA gyrase subunit B CCNA
27.	CCNA_03191	c3353873-3351427	62	82	21	38	-19.93	sensory box/GGDEF family protein CCNA
28.	CCNA_02197	c2348632-2347464	178	193	21	37	-19.92	trans isoprenyl diphosphate synthase CCNA
29.	CCNA_00061	61649-63153	529	549	16	38	-19.90	cytochrome p450 CCNA
30.	CCNA_01274	c1401808-1400085	-198	-171	83	111	-19.86	piperideine 6 carboxylate dehydrogenase CCNA
31.	CCNA_03284	3453697-3454931	403	422	21	38	-19.81	adenosine deaminase CCNA
32.	CCNA_02793	2950828-2953514	-158	-139	16	37	-19.78	acylamino acid releasing enzyme CCNA
33.	CCNA_00029	32714-33546	13	29	21	38	-19.77	lysine exporter protein CCNA
34.	CCNA_02403	2546166-2547481	393	406	20	33	-19.75	ABC transporter permease protein CCNA
35.	CCNA_00971	c1050241-1049148	870	888	22	38	-19.74	hydroxyacylglutathione hydrolase CCNA
36.	CCNA_00089	c102095-99466	1228	1242	22	37	-19.74	MHYT/PAS family GGDEF/EAL protein CCNA
37.	CCNA_02982	3136912-3138284	-48	-33	22	38	-19.51	porin CCNA
38.	CCNA_00901	c981806-980770	540	554	21	37	-19.50	hypothetical protein CCNA 00901 CCNA
39.	CCNA_00836	901991-903012	507	524	21	37	-19.47	flagellin CCNA
40.	CCNA_03444	3605823-3608536	1218	1234	17	33	-19.47	TonB dependent receptor CCNA
41.	CCNA_00855	c931792-930735	-8	17	20	48	-19.44	rhamnogalacturonan acetylesterase CCNA
42.	CCNA_03577	c3735141-3731993	1000	1014	21	36	-19.44	DNA polymerase I CCNA
43.	CCNA_00635	681631-683531	825	840	21	35	-19.40	hypothetical protein CCNA 00635 CCNA
44.	CCNA_03073	3223442-3224166	111	131	17	36	-19.39	hypothetical protein CCNA 03073 CCNA
45.	CCNA_00164	174973-177098	1658	1680	20	43	-19.36	O antigen polymerase CCNA
46.	CCNA_02917	3075168-3076375	530	544	20	34	-19.35	MoxR like ATPase CCNA
47.	CCNA_03293	c3463011-3460721	1107	1125	21	37	-19.35	enoyl CoA hydratase/delta(3) cis delta(2) trans enoyl CoA isomerase/3 hydroxyacyl CoA dehydrogenase/3 hydroxybutyryl CoA epimerase CCNA
48.	CCNA_00115	122721-126268	36	57	8	36	-19.34	TolB protein CCNA
49.	CCNA_03310	c3487206-3486449	-4	21	21	46	-19.33	transcription antitermination protein NusG CCNA
50.	CCNA_01283	1409375-1410771	24	42	21	37	-19.31	NAD dependent oxidoreductase CCNA
51.	CCNA_00406	c422753-422170	256	270	21	35	-19.25	DNA transformation protein tfoX CCNA
52.	CCNA_00049	c52879-52245	22	39	21	37	-19.23	HTH transcriptional regulator CCNA
53.	CCNA_03755	c3926207-3924496	121	144	22	45	-19.22	D glycero D manno heptose 7 phosphate 1 kinase/D glycero D manno heptose 1 phosphate adenylyltransferase CCNA
54.	CCNA_02668	c2821494-2820665	-160	-146	20	34	-19.21	ribosomal protein L11 methyltransferase CCNA
55.	CCNA_02202	2350214-2351211	41	56	21	37	-19.16	hypothetical protein CCNA 02202 CCNA
56.	CCNA_01665	1786263-1787056	351	367	22	37	-19.07	potassium transporting ATPase C chain CCNA
57.	CCNA_01409	c1527760-1526556	378	393	21	37	-19.03	delta aminolevulinic acid dehydratase CCNA
58.	CCNA_01755	c1883652-1881785	592	606	24	39	-19.00	two component sensor histidine kinase CCNA
59.	CCNA_01892	2033479-2035319	-109	-97	20	32	-18.95	short chain dehydrogenase CCNA
60.	CCNA_01633	1751436-1752586	3	17	21	34	-18.92	GTP binding protein Era CCNA
61.	CCNA_03640	c3800349-3798872	615	632	20	37	-18.92	ferredoxin NAD(+) reductase CCNA
62.	CCNA_02669	c2822791-2821311	1137	1151	20	34	-18.92	hypothetical protein CCNA 02669 CCNA
63.	CCNA_02909	3064444-3066293	1602	1618	20	37	-18.86	tetratricopeptide repeat (TPR) protein CCNA
64.	CCNA_01915	2057722-2058662	434	448	24	37	-18.85	ribosomal small subunit pseudouridine synthase A CCNA
65.	CCNA_01542	c1653655-1651185	1509	1538	85	111	-18.81	ice nucleation protein CCNA
66.	CCNA_01205	1331772-1332958	822	838	22	36	-18.80	ABC transporter ATP binding protein CCNA
67.	CCNA_03422	c3589889-3587899	891	904	24	37	-18.80	oligoendopeptidase F CCNA
68.	CCNA_00626	c673042-670929	520	533	26	39	-18.79	methyl accepting chemotaxis protein CCNA
69.	CCNA_02065	2215580-2217882	789	803	24	39	-18.79	acylamino acid releasing enzyme CCNA
70.	CCNA_03605	c3760389-3759296	45	59	22	37	-18.72	hypothetical protein CCNA 03605 CCNA
71.	CCNA_02410	2553757-2555147	581	595	84	98	-18.72	alpha methylacyl CoA racemase CCNA
72.	CCNA_02405	2548114-2549252	846	861	24	39	-18.72	ABC membrane transporter; periplasmic component CCNA
73.	CCNA_02899	3051338-3053049	1057	1077	80	99	-18.71	tryptophan halogenase CCNA
74.	CCNA_03721	3885012-3886657	786	803	21	37	-18.70	putative oxidoreductase CCNA
75.	CCNA_02455	c2597512-2596689	217	235	17	35	-18.69	hypothetical protein CCNA 02455 CCNA
76.	CCNA_01978	2122222-2123273	678	692	24	38	-18.67	methyltransferase CCNA
77.	CCNA_03803	3968558-3969843	355	381	24	49	-18.66	cellulose biosynthesis protein CelD CCNA
78.	CCNA_00746	c803696-802771	458	485	88	115	-18.65	ADA regulatory protein/O6 methylguanine DNA CCNA
79.	CCNA_03283	c3453963-3452702	222	234	24	36	-18.59	putative metal dependent hydrolase CCNA
80.	CCNA_00776	c835449-831686	2716	2742	15	37	-18.56	OAR protein precursor CCNA
81.	CCNA_01826	1951098-1953250	1008	1028	21	39	-18.53	vitamin B12 receptor CCNA
82.	CCNA_02613	c2761882-2761302	219	233	20	34	-18.52	Rieske (2Fe 2S) domain protein CCNA
83.	CCNA_00035	c39627-38495	258	270	25	37	-18.51	tRNA pseudouridine synthase B CCNA
84.	CCNA_02383	c2526140-2525071	835	851	20	37	-18.51	lipase CCNA
85.	CCNA_03017	c3170329-3169203	352	363	24	35	-18.50	hydrogenase; cytochrome b type subunit CCNA
86.	CCNA_03263	3431764-3434777	2480	2494	22	36	-18.50	TonB dependent receptor CCNA
87.	CCNA_02088	2237430-2237962	-102	-78	21	48	-18.45	HesB protein family CCNA
88.	CCNA_03124	3269698-3270998	797	812	83	98	-18.44	NAD/mycothiol dependent formaldehyde dehydrogenase CCNA
89.	CCNA_00614	c657128-655396	1441	1455	21	36	-18.40	hypothetical protein CCNA 00614 CCNA
90.	CCNA_00813	c877731-876155	1000	1016	20	37	-18.38	dimethylaniline monooxygenase (N oxide forming) CCNA
91.	CCNA_02384	c2528013-2526023	976	993	22	37	-18.37	long chain acyl CoA synthetase CCNA
92.	CCNA_02733	c2896412-2895430	-58	-40	20	38	-18.37	glutaminyl peptide cyclotransferase CCNA
93.	CCNA_00613	c655719-654176	32	46	21	36	-18.36	cyanophycinase CCNA
94.	CCNA_03467	c3633138-3630434	1672	1686	22	36	-18.35	hypothetical protein CCNA 03467 CCNA
95.	CCNA_01460	1568318-1568736	-99	-89	21	31	-18.35	hypothetical protein CCNA 01460 CCNA
96.	CCNA_03280	c3451143-3447503	644	658	21	35	-18.34	indolepyruvate ferredoxin oxidoreductase CCNA
97.	CCNA_02460	c2603869-2603208	189	213	83	108	-18.32	hypothetical protein CCNA 02460 CCNA
98.	CCNA_00144	c157173-155819	386	409	16	38	-18.29	oxygen independent coproporphyrinogen III oxidase CCNA
99.	CCNA_01625	c1747589-1745770	1343	1370	24	49	-18.28	aminobenzoyl glutamate utilization protein B CCNA
100.	CCNA_02575	c2727731-2727217	-17	12	21	48	-18.27	cytosolic protein CCNA

## Sheet: 63
Rank		coordinates (c is complementary)	Target Up	Target down	sRNA up	sRNA down	Energy kJ/mol	Annotation
1.	CCNA_02725	c2889195-2887328	-199	-181	1	19	-23.84	choline dehydrogenase CCNA
2.	CCNA_03211	c3375277-3374076	963	983	67	86	-23.63	L Ala D/L Glu racemase CCNA
3.	CCNA_02900	c3054891-3053174	52	70	59	76	-22.86	N acyl L amino acid amidohydrolase CCNA
4.	CCNA_00025	c26843-24991	1287	1312	60	84	-21.15	transporter CCNA
5.	CCNA_02260	c2411530-2410926	-129	-109	2	23	-20.50	hypothetical protein CCNA 02260 CCNA
6.	CCNA_03849	4014657-4015954	328	344	60	76	-19.52	fructokinase CCNA
7.	CCNA_00279	292111-292901	-189	-166	60	84	-19.25	NAD(P)H dehydrogenase (quinone) CCNA
8.	CCNA_03755	c3926207-3924496	1438	1459	60	81	-18.74	D glycero D manno heptose 7 phosphate 1 kinase/D glycero D manno heptose 1 phosphate adenylyltransferase CCNA
9.	CCNA_03612	c3767713-3767028	-12	16	65	94	-18.65	transcriptional regulatory protein CCNA
10.	CCNA_00278	291139-292259	783	806	60	84	-18.54	glutaminase CCNA
11.	CCNA_03583	c3740110-3739668	-134	-105	60	88	-18.09	hypothetical protein CCNA 03583 CCNA
12.	CCNA_03475	3639647-3640800	-97	-71	62	88	-18.06	homoserine kinase CCNA
13.	CCNA_02326	c2469419-2468002	881	893	64	76	-17.97	acetylornithine transaminase protein CCNA
14.	CCNA_02841	2995069-2995508	-97	-80	65	83	-17.94	hypothetical protein CCNA 02841 CCNA
15.	CCNA_02261	c2413623-2411414	1964	1983	3	23	-17.93	propionyl CoA carboxylase biotin containing subunit CCNA
16.	CCNA_02268	c2421785-2420938	131	142	65	76	-17.82	laminin G Domain protein CCNA
17.	CCNA_03589	c3744758-3743953	549	573	60	83	-17.64	RNA polymerase ECF type sigma factor sigT CCNA
18.	CCNA_00989	1069427-1071558	1160	1187	60	88	-17.49	acyl esterase protein CCNA
19.	CCNA_02688	2841583-2842697	-163	-147	67	84	-17.29	chitooligosaccharide deacetylase CCNA
20.	CCNA_03334	c3516594-3514514	368	380	65	77	-17.08	cell division protein ftsH CCNA
21.	CCNA_02266	2418989-2420253	1034	1052	63	81	-17.07	glutathione S transferase GST CCNA
22.	CCNA_03027	3181445-3182982	899	915	5	21	-17.01	two component sensor histidine kinase CCNA
23.	CCNA_01786	1913796-1914736	-167	-161	78	84	-16.97	hypothetical protein CCNA 01786 CCNA
24.	CCNA_00653	704386-707264	1056	1064	40	48	-16.73	assimilatory nitrate reductase catalytic subunit CCNA
25.	CCNA_00915	993711-994708	773	790	67	83	-16.71	xylene monooxygenase electron transfer component CCNA
26.	CCNA_03594	3747721-3748637	-151	-140	61	72	-16.70	NAD dependent deacetylase CCNA
27.	CCNA_03010	c3164685-3164069	228	244	5	21	-16.68	hypothetical protein CCNA 03010 CCNA
28.	CCNA_00086	c96490-91467	-178	-163	60	76	-16.64	NAD specific glutamate dehydrogenase CCNA
29.	CCNA_02861	c3015880-3013149	2079	2097	60	80	-16.61	phage host specificity protein CCNA
30.	CCNA_02651	c2805607-2804514	270	294	3	26	-16.52	transporter; drug/metabolite exporter family CCNA
31.	CCNA_03117	3265932-3266830	-188	-164	61	81	-16.46	cytosolic protein CCNA
32.	CCNA_01335	c1448904-1447721	-123	-113	65	76	-16.17	transporter CCNA
33.	CCNA_02618	c2767270-2766600	-77	-62	61	76	-16.04	transcriptional regulator; AsnC family CCNA
34.	CCNA_00331	342474-343432	-156	-140	62	76	-16.04	molybdate binding protein CCNA
35.	CCNA_01911	c2056133-2055562	261	272	65	76	-15.99	glyoxalase family protein CCNA
36.	CCNA_02633	c2785358-2782798	497	510	63	76	-15.97	membrane bound glycosyl hydrolase CCNA
37.	CCNA_03116	3265711-3266135	33	57	61	81	-15.96	hypothetical protein CCNA 03116 CCNA
38.	CCNA_00227	c244256-243490	-150	-133	59	77	-15.88	methyltransferase CCNA
39.	CCNA_03382	3553554-3555118	1070	1085	61	75	-15.86	cytosolic protein CCNA
40.	CCNA_02319	c2462416-2461698	442	465	4	26	-15.74	hypothetical protein CCNA 02319 CCNA
41.	CCNA_00630	676086-678580	482	500	60	76	-15.74	chemotaxis histidine kinase protein cheAII CCNA
42.	CCNA_02157	c2314010-2313463	-169	-146	62	84	-15.71	transcriptional regulator CCNA
43.	CCNA_02892	3039824-3040320	-2	21	61	80	-15.71	hypothetical protein CCNA 02892 CCNA
44.	CCNA_01151	1254520-1255703	878	903	68	95	-15.71	transcriptional regulator; DeoR family CCNA
45.	CCNA_02757	2920786-2921705	641	669	65	93	-15.68	sugar fermentation stimulation protein A CCNA
46.	CCNA_00260	c273782-272872	608	619	65	76	-15.64	glutathione S transferase CCNA
47.	CCNA_02436	c2577752-2577082	329	342	63	76	-15.58	hypothetical protein CCNA 02436 CCNA
48.	CCNA_02175	c2328601-2327877	215	238	61	80	-15.56	hypothetical protein CCNA 02175 CCNA
49.	CCNA_02201	c2350545-2349785	-166	-140	1	26	-15.52	hypothetical protein CCNA 02201 CCNA
50.	CCNA_01860	1993688-1995033	786	800	60	75	-15.52	rare lipoprotein B precursor CCNA
51.	CCNA_03754	c3924588-3923690	-181	-160	60	81	-15.51	glutathione S transferase family protein CCNA
52.	CCNA_02308	c2454531-2453477	-126	-103	1	23	-15.50	hypothetical protein CCNA 02308 CCNA
53.	CCNA_00586	c615946-614415	-118	-90	54	81	-15.47	hypothetical response regulator receiver protein CCNA
54.	CCNA_00979	1058114-1059390	-54	-46	78	86	-15.41	periplasmic efflux protein; lipoprotein precursor CCNA
55.	CCNA_00254	266964-268066	874	894	59	76	-15.40	RarD family membrane permease CCNA
56.	CCNA_01500	1610568-1611922	531	548	67	84	-15.40	hypothetical protein CCNA 01500 CCNA
57.	CCNA_01863	c1998830-1997194	476	496	58	76	-15.36	outer membrane efflux protein CCNA
58.	CCNA_01460	1568318-1568736	47	64	67	84	-15.33	hypothetical protein CCNA 01460 CCNA
59.	CCNA_00697	c757496-756955	292	321	67	94	-15.32	hypothetical protein CCNA 00697 CCNA
60.	CCNA_03840	c4007995-4006251	553	572	74	95	-15.30	succinyl CoA coenzyme A transferase CCNA
61.	CCNA_01673	c1796165-1795018	157	166	60	69	-15.26	hypothetical protein CCNA 01673 CCNA
62.	CCNA_00603	638955-640153	638	656	60	79	-15.24	integral membrane protein CCNA
63.	CCNA_01974	2119070-2119866	578	593	9	24	-15.24	anthranilate synthase component II CCNA
64.	CCNA_02876	3025689-3026329	-135	-127	76	84	-15.19	cytosolic protein CCNA
65.	CCNA_00414	427453-428354	-175	-147	61	88	-15.17	GMP synthase (glutamine hydrolyzing) CCNA
66.	CCNA_00224	c242893-240648	922	937	65	81	-15.15	hypothetical protein CCNA 00224 CCNA
67.	CCNA_02613	c2761882-2761302	155	171	63	81	-15.09	Rieske (2Fe 2S) domain protein CCNA
68.	CCNA_02804	2960144-2960544	-96	-80	59	76	-15.08	hypothetical protein CCNA 02804 CCNA
69.	CCNA_00290	c304685-301048	2819	2829	62	72	-15.04	autotransporter protein CCNA
70.	CCNA_03808	3972488-3973200	440	451	65	76	-15.02	organic solvent resistance transport system Ttg2C protein CCNA
71.	CCNA_03388	c3562188-3561263	686	715	1	25	-15.00	lantibiotic export permease protein CCNA
72.	CCNA_02979	c3135805-3134421	1165	1183	62	81	-14.99	cysteine desulfhydrase/selenocysteine lyase CCNA
73.	CCNA_00223	239669-240651	282	310	64	92	-14.98	esterase lipase Family protein CCNA
74.	CCNA_01704	1835939-1836501	162	185	60	80	-14.95	cytochrome c CCNA
75.	CCNA_02506	2656827-2658154	483	503	60	80	-14.92	polyisoprenylphosphate hexose 1 phosphotransferase hfsE CCNA
76.	CCNA_03090	c3240420-3239258	835	857	2	23	-14.89	acetyl CoA carboxylase carboxyltransferase subunit alpha CCNA
77.	CCNA_03249	3418540-3421262	145	161	60	76	-14.89	TonB dependent receptor CCNA
78.	CCNA_00907	c988305-987377	-56	-34	59	81	-14.86	3 oxoacyl (acyl carrier protein) synthase III CCNA
79.	CCNA_03183	c3344151-3342290	1333	1343	62	72	-14.85	beta lactamase family protein CCNA
80.	CCNA_00646	696539-697629	467	480	62	76	-14.81	nitrate transport permease protein nrtB CCNA
81.	CCNA_00689	745105-747635	1779	1797	9	27	-14.78	PAS family hybrid histidine kinase/receiver protein CCNA
82.	CCNA_01465	1572406-1574201	162	186	2	26	-14.76	methyl accepting chemotaxis protein CCNA
83.	CCNA_01011	c1092454-1091049	1049	1060	65	76	-14.73	imidazolonepropionase CCNA
84.	CCNA_01829	1955293-1956539	471	487	5	21	-14.70	transcriptional regulator CCNA
85.	CCNA_00219	236484-237001	133	144	65	76	-14.69	hypothetical protein CCNA 00219 CCNA
86.	CCNA_03169	3327626-3328524	-47	-34	62	76	-14.68	hypothetical protein CCNA 03169 CCNA
87.	CCNA_01241	c1367777-1366756	748	769	2	21	-14.66	Zn dependent hydrolase; glyoxalase II family CCNA
88.	CCNA_01814	1938508-1939829	708	726	76	94	-14.66	nitrogen regulation protein ntrB CCNA
89.	CCNA_00158	165421-166784	281	301	65	84	-14.64	recombination protein F CCNA
90.	CCNA_01462	c1570669-1569294	43	63	61	81	-14.64	lactate 2 monooxygenase CCNA
91.	CCNA_01648	1768205-1769667	-46	-22	60	88	-14.64	adenosylmethionine 8 amino 7 oxononanoate transaminase CCNA
92.	CCNA_01698	1829441-1830516	101	121	1	21	-14.62	cycloisomaltooligosaccharide glucanotransferase precursor CCNA
93.	CCNA_00568	c587311-585948	56	72	60	76	-14.54	N acetylglucosamine 6 phosphate deacetylase CCNA
94.	CCNA_01147	1250354-1251102	274	290	60	76	-14.53	acetyltransferase CCNA
95.	CCNA_03181	3340224-3341698	398	419	60	81	-14.53	alcohol dehydrogenase CCNA
96.	CCNA_02601	c2747741-2746432	198	221	1	24	-14.52	glutathione dependent formaldehyde dehydrogenase CCNA
97.	CCNA_00400	417861-418504	75	83	40	48	-14.51	transcriptional regulator; MarR family CCNA
98.	CCNA_00090	c103143-101960	579	594	6	21	-14.51	UDP glucose 4 epimerase CCNA
99.	CCNA_03262	c3431692-3430764	453	474	60	79	-14.50	queuosine biosynthesis protein QueC CCNA
100.	CCNA_00305	c320503-319278	-25	-4	72	95	-14.50	cobalt zinc cadmium resistance protein czcD CCNA

[truncated: 32 more sheets: 93, 95, 104, 111, 112, 116, 117, 123, 124, 126, 134, 137, 139, 141, 142, 145, 147, 152, 163, 164 …]
